# Supplementary material for: 1,2-Bis(2-methyl-5-phenyl-3-thien­yl)benzene
Source: Acta Crystallogr Sect E Struct Rep Online. 2009 Nov 7;65(Pt 12):o3003. doi: 10.1107/S1600536809045917 (PMC2971823; doi:10.1107/S1600536809045917)
Supplement: Supplementary file 1 [file e-65-o3003-sup1.cif]

##############################################################################
###                                                                        ###
###        Electronic paper (Acta Crystallographica Section E)             ###
###                                                                        ###
##############################################################################
#                                                                            #
# This CIF contains the data in a paper accepted for publication in Acta     #
# Crystallographica Section E. It conforms to the requirements of Notes      #
# for Authors for Section E, and has been peer reviewed under the auspices   #
# of the IUCr Commission on Journals.                                        #
#                                                                            #
# Full details of the Crystallographic Information File format               #
# are given in the paper "The Crystallographic Information File (CIF):       #
# a New Standard Archive File for Crystallography" by S. R. Hall, F. H.      #
# Allen and I. D. Brown [Acta Cryst. (1991), A47, 655-685].                  #
#                                                                            #
# The current version of the core CIF dictionary is obtainable from          #
# ftp://ftp.iucr.org/pub/cif_core.dic. The current version number is 2.4.    #
#                                                                            #
# Software is freely available for graphical display of the structure(s) in  #
# this CIF.  For information consult the CIF home page http://www.iucr.org/  #
# cif/home.html                                                              #
#                                                                            #
# This file may be used for bona fide research purposes within the           #
# scientific community so long as proper attribution is given to the journal # 
# article from which it was obtained.                                        #
#                                                                            #
##############################################################################
                                             
data_I
_audit_creation_method     SHELXL-97
_chemical_name_systematic
;
1,2-Bis(2-methyl-5-phenyl-3-thienyl)benzene
;
_chemical_name_common     ?
_chemical_formula_moiety     'C28 H22 S2'
_chemical_formula_sum     'C28 H22 S2'
_chemical_formula_iupac     'C28 H22 S2'
_chemical_formula_weight     422.58
_chemical_melting_point     ?
_symmetry_cell_setting     Triclinic
_symmetry_space_group_name_H-M     'P -1'
_symmetry_space_group_name_Hall     '-P 1'
loop_
    _symmetry_equiv_pos_as_xyz
    'x, y, z'
    '-x, -y, -z'
_cell_length_a     10.0934(12)
_cell_length_b     10.0945(12)
_cell_length_c     11.9565(15)
_cell_angle_alpha     83.8030(10)
_cell_angle_beta     67.7690(10)
_cell_angle_gamma     86.3620(10)
_cell_volume     1120.7(2)
_cell_formula_units_Z     2
_cell_measurement_reflns_used     2224
_cell_measurement_theta_min     2.62
_cell_measurement_theta_max     22.77
_cell_measurement_temperature     296(2)
_exptl_crystal_description     block
_exptl_crystal_colour     colourless
_exptl_crystal_size_max     0.40
_exptl_crystal_size_mid     0.24
_exptl_crystal_size_min     0.15
_exptl_crystal_density_diffrn     1.252
_exptl_crystal_density_meas     ?
_exptl_crystal_density_method     'not measured'
_exptl_crystal_F_000     444
_exptl_absorpt_coefficient_mu     0.250
_exptl_absorpt_correction_type     multi-scan
_exptl_absorpt_process_details     '(SADABS; Sheldrick, 1996)'
_exptl_absorpt_correction_T_min     0.9067
_exptl_absorpt_correction_T_max     0.9635
_exptl_special_details
;
^1^HNMR (400 MHz, CDCl~3~, TMS): \d 2.17 (s, 3H, -CH~3~), 6.92 (s, 1H,
thienyl-H), 7.20
(t, 1H, <i>J</i>=7.2 Hz,phenyl-H), 7.29 (t, 2H, <i>J</i>=7.4 Hz, phenyl-H),
7.42--7.44 (m, 4H, phenyl-H). ^13^C NMR (100 MHz, CDCl~3~): \d 13.93, 125.51,
126.00, 127.00, 127.26, 128.76, 130.61, 134.60, 135.03, 136.09, 139.01,
139.45. IR (KBr, cm^-1^): 756, 766, 849, 908, 946, 1001, 1029, 1073, 1153,
1184, 1227, 1377, 1462, 1479, 1505, 1596, 1629, 2854, 2924, 3014, 3053, 3254,
3443, 3529, 3676.
;
_diffrn_ambient_temperature     296(2)
_diffrn_radiation_type     MoK\a
_diffrn_radiation_wavelength     0.71073
_diffrn_radiation_source     'fine-focus sealed tube'
_diffrn_radiation_monochromator     graphite
_diffrn_measurement_device_type     'Bruker SMART CCD area-detector'
_diffrn_measurement_method     '\f and \w'
_diffrn_detector_area_resol_mean     ?
_diffrn_reflns_number     8610
_diffrn_reflns_av_R_equivalents     0.0206
_diffrn_reflns_av_sigmaI/netI     0.0318
_diffrn_reflns_theta_min     2.27
_diffrn_reflns_theta_max     25.50
_diffrn_reflns_theta_full     25.50
_diffrn_measured_fraction_theta_max     0.993
_diffrn_measured_fraction_theta_full     0.993
_diffrn_reflns_limit_h_min     -12
_diffrn_reflns_limit_h_max     12
_diffrn_reflns_limit_k_min     -12
_diffrn_reflns_limit_k_max     12
_diffrn_reflns_limit_l_min     -14
_diffrn_reflns_limit_l_max     14
_diffrn_standards_number     0
_diffrn_standards_interval_count     0
_diffrn_standards_interval_time     0
_diffrn_standards_decay_%     0
_refine_special_details
;
Refinement of <i>F</i>^2^ against ALL reflections. The weighted <i>R</i>-factor
<i>wR</i> and
goodness of fit <i>S</i> are based on <i>F</i>^2^, conventional
<i>R</i>-factors <i>R</i> are based
on <i>F</i>, with <i>F</i> set to zero for negative <i>F</i>^2^. The threshold
expression of
<i>F</i>^2^ > \s(<i>F</i>^2^) is used only for calculating <i>R</i>-factors(gt)
<i>etc</i>. and is
not relevant to the choice of reflections for refinement. <i>R</i>-factors
based
on <i>F</i>^2^ are statistically about twice as large as those based on
<i>F</i>, and <i>R</i>-
factors based on ALL data will be even larger.
;
_reflns_number_total     4136
_reflns_number_gt     2920
_reflns_threshold_expression     I>2\s(I)
_refine_ls_structure_factor_coef     Fsqd
_refine_ls_matrix_type     full
_refine_ls_R_factor_all     0.0647
_refine_ls_R_factor_gt     0.0408
_refine_ls_wR_factor_gt     0.0944
_refine_ls_wR_factor_ref     0.1084
_refine_ls_goodness_of_fit_ref     1.020
_refine_ls_restrained_S_all     1.020
_refine_ls_number_reflns     4136
_refine_ls_number_parameters     273
_refine_ls_number_restraints     0
_refine_ls_hydrogen_treatment     constr
_refine_ls_weighting_scheme     calc
_refine_ls_weighting_details
         'calc w=1/[\s^2^(Fo^2^)+(0.0442P)^2^+0.2296P] where P=(Fo^2^+2Fc^2^)/3'
_atom_sites_solution_hydrogens     geom
_atom_sites_solution_primary     direct
_atom_sites_solution_secondary     difmap
_refine_ls_shift/su_max     0.006
_refine_ls_shift/su_mean     0.000
_refine_diff_density_max     0.180
_refine_diff_density_min     -0.175
_refine_ls_extinction_method     none
_refine_ls_extinction_coef     ?
loop_
    _atom_type_symbol
    _atom_type_description
    _atom_type_scat_dispersion_real
    _atom_type_scat_dispersion_imag
    _atom_type_scat_source
    'C' 'C' 0.0033 0.0016
                         'International Tables Vol C Tables 4.2.6.8 and 6.1.1.4'
    'H' 'H' 0.0000 0.0000
                         'International Tables Vol C Tables 4.2.6.8 and 6.1.1.4'
    'S' 'S' 0.1246 0.1234
                         'International Tables Vol C Tables 4.2.6.8 and 6.1.1.4'
_computing_data_collection     'SMART (Bruker, 1997)'
_computing_cell_refinement     'SAINT (Bruker, 1997)'
_computing_data_reduction     'SAINT (Bruker, 1997)'
_computing_structure_solution     'SHELXTL (Sheldrick, 2008)'
_computing_structure_refinement     'SHELXTL (Sheldrick, 2008)'
_computing_molecular_graphics     'SHELXTL (Sheldrick, 2008)'
_computing_publication_material     'SHELXTL (Sheldrick, 2008)'
loop_
    _atom_site_type_symbol
    _atom_site_label
    _atom_site_fract_x
    _atom_site_fract_y
    _atom_site_fract_z
    _atom_site_U_iso_or_equiv
    _atom_site_adp_type
    _atom_site_calc_flag
    _atom_site_refinement_flags
    _atom_site_occupancy
    _atom_site_disorder_assembly
    _atom_site_disorder_group
    C C1 0.8690(3) 0.1761(2) 0.33341(19) 0.0593(6) Uani d . 1 . .
    C C2 1.0178(3) 0.1571(2) 0.27841(19) 0.0632(6) Uani d . 1 . .
    C C3 1.0724(3) 0.0279(3) 0.2524(2) 0.0837(8) Uani d . 1 . .
    H H3 1.1708 0.0137 0.2160 0.100 Uiso calc R 1 . .
    C C4 0.9833(5) -0.0781(3) 0.2798(3) 0.1002(11) Uani d . 1 . .
    H H4 1.0217 -0.1633 0.2634 0.120 Uiso calc R 1 . .
    C C5 0.8382(5) -0.0587(3) 0.3312(3) 0.0994(11) Uani d . 1 . .
    H H5 0.7780 -0.1303 0.3478 0.119 Uiso calc R 1 . .
    C C6 0.7806(3) 0.0679(2) 0.3587(2) 0.0803(7) Uani d . 1 . .
    H H6 0.6819 0.0803 0.3944 0.096 Uiso calc R 1 . .
    C C7 0.8057(2) 0.3112(2) 0.36380(18) 0.0534(5) Uani d . 1 . .
    C C8 0.8183(2) 0.3757(2) 0.45372(19) 0.0564(5) Uani d . 1 . .
    C C9 0.6907(2) 0.5132(2) 0.33745(18) 0.0517(5) Uani d . 1 . .
    C C10 0.7318(2) 0.3902(2) 0.29899(19) 0.0563(5) Uani d . 1 . .
    H H10 0.7133 0.3602 0.2357 0.068 Uiso calc R 1 . .
    C C11 0.8878(3) 0.3254(3) 0.5415(2) 0.0791(7) Uani d . 1 . .
    H H11A 0.9079 0.2315 0.5370 0.119 Uiso calc R 1 . .
    H H11B 0.8245 0.3414 0.6223 0.119 Uiso calc R 1 . .
    H H11C 0.9755 0.3712 0.5214 0.119 Uiso calc R 1 . .
    C C12 0.6259(2) 0.6253(2) 0.28537(19) 0.0535(5) Uani d . 1 . .
    C C13 0.6640(2) 0.6476(2) 0.1601(2) 0.0626(6) Uani d . 1 . .
    H H13 0.7277 0.5890 0.1095 0.075 Uiso calc R 1 . .
    C C14 0.6079(3) 0.7558(3) 0.1111(3) 0.0798(7) Uani d . 1 . .
    H H14 0.6339 0.7703 0.0274 0.096 Uiso calc R 1 . .
    C C15 0.5132(3) 0.8426(3) 0.1857(3) 0.0821(8) Uani d . 1 . .
    H H15 0.4765 0.9163 0.1523 0.099 Uiso calc R 1 . .
    C C16 0.4735(3) 0.8211(3) 0.3071(3) 0.0855(8) Uani d . 1 . .
    H H16 0.4077 0.8791 0.3568 0.103 Uiso calc R 1 . .
    C C17 0.5293(2) 0.7141(2) 0.3585(2) 0.0692(6) Uani d . 1 . .
    H H17 0.5022 0.7013 0.4424 0.083 Uiso calc R 1 . .
    C C18 1.1146(2) 0.2710(2) 0.24104(19) 0.0586(6) Uani d . 1 . .
    C C19 1.2360(3) 0.2804(2) 0.2660(2) 0.0659(6) Uani d . 1 . .
    C C20 1.1898(2) 0.4834(2) 0.14581(18) 0.0552(5) Uani d . 1 . .
    C C21 1.0915(2) 0.3879(2) 0.17170(18) 0.0554(5) Uani d . 1 . .
    H H21 1.0148 0.3978 0.1462 0.066 Uiso calc R 1 . .
    C C22 1.2975(3) 0.1831(3) 0.3393(3) 0.0933(9) Uani d . 1 . .
    H H22A 1.2255 0.1213 0.3891 0.140 Uiso calc R 1 . .
    H H22B 1.3286 0.2306 0.3899 0.140 Uiso calc R 1 . .
    H H22C 1.3775 0.1354 0.2855 0.140 Uiso calc R 1 . .
    C C23 1.1947(2) 0.6143(2) 0.07776(19) 0.0567(5) Uani d . 1 . .
    C C24 1.3183(3) 0.6851(3) 0.0253(3) 0.0844(8) Uani d . 1 . .
    H H24 1.4020 0.6492 0.0327 0.101 Uiso calc R 1 . .
    C C25 1.3216(4) 0.8071(3) -0.0376(3) 0.1023(10) Uani d . 1 . .
    H H25 1.4068 0.8529 -0.0719 0.123 Uiso calc R 1 . .
    C C26 1.2003(4) 0.8618(3) -0.0504(2) 0.0908(9) Uani d . 1 . .
    H H26 1.2025 0.9452 -0.0926 0.109 Uiso calc R 1 . .
    C C27 1.0761(4) 0.7937(3) -0.0010(2) 0.0833(8) Uani d . 1 . .
    H H27 0.9936 0.8298 -0.0108 0.100 Uiso calc R 1 . .
    C C28 1.0726(3) 0.6706(2) 0.0638(2) 0.0664(6) Uani d . 1 . .
    H H28 0.9871 0.6252 0.0984 0.080 Uiso calc R 1 . .
    S S1 0.74075(6) 0.53246(6) 0.45767(5) 0.06329(19) Uani d . 1 . .
    S S2 1.31728(6) 0.43038(7) 0.20603(6) 0.0720(2) Uani d . 1 . .
loop_
    _atom_site_aniso_label
    _atom_site_aniso_U_11
    _atom_site_aniso_U_22
    _atom_site_aniso_U_33
    _atom_site_aniso_U_12
    _atom_site_aniso_U_13
    _atom_site_aniso_U_23
    C1 0.0884(17) 0.0445(12) 0.0466(12) -0.0012(11) -0.0277(12) -0.0017(9)
    C2 0.0946(18) 0.0483(13) 0.0484(12) 0.0156(12) -0.0301(12) -0.0083(10)
    C3 0.131(2) 0.0569(16) 0.0672(16) 0.0299(16) -0.0444(16) -0.0162(13)
    C4 0.188(4) 0.0461(16) 0.081(2) 0.021(2) -0.068(2) -0.0143(14)
    C5 0.184(4) 0.0475(16) 0.080(2) -0.023(2) -0.066(2) 0.0057(14)
    C6 0.118(2) 0.0591(16) 0.0649(16) -0.0183(15) -0.0345(15) 0.0021(12)
    C7 0.0589(13) 0.0478(12) 0.0491(12) -0.0035(10) -0.0159(10) -0.0009(9)
    C8 0.0610(13) 0.0558(13) 0.0527(12) 0.0030(10) -0.0217(10) -0.0075(10)
    C9 0.0501(11) 0.0513(12) 0.0501(12) -0.0015(9) -0.0141(9) -0.0067(10)
    C10 0.0634(13) 0.0543(13) 0.0525(12) -0.0050(10) -0.0219(11) -0.0085(10)
    C11 0.0984(19) 0.0797(17) 0.0720(16) 0.0163(15) -0.0466(15) -0.0164(13)
    C12 0.0456(11) 0.0528(12) 0.0599(13) -0.0046(9) -0.0166(10) -0.0054(10)
    C13 0.0586(13) 0.0684(15) 0.0603(14) 0.0055(11) -0.0224(11) -0.0072(11)
    C14 0.0778(17) 0.0892(19) 0.0730(17) -0.0020(15) -0.0326(14) 0.0068(15)
    C15 0.0871(19) 0.0654(16) 0.090(2) 0.0093(14) -0.0358(16) 0.0098(15)
    C16 0.0881(19) 0.0652(17) 0.091(2) 0.0222(14) -0.0230(16) -0.0115(15)
    C17 0.0703(15) 0.0608(15) 0.0668(15) 0.0054(12) -0.0164(12) -0.0032(12)
    C18 0.0679(14) 0.0547(13) 0.0486(12) 0.0163(11) -0.0177(11) -0.0113(10)
    C19 0.0751(15) 0.0671(15) 0.0543(13) 0.0249(12) -0.0247(12) -0.0144(11)
    C20 0.0573(13) 0.0598(13) 0.0472(12) 0.0106(11) -0.0181(10) -0.0116(10)
    C21 0.0596(13) 0.0561(13) 0.0490(12) 0.0106(11) -0.0195(10) -0.0081(10)
    C22 0.115(2) 0.0891(19) 0.0877(19) 0.0411(17) -0.0562(18) -0.0157(15)
    C23 0.0633(14) 0.0582(13) 0.0478(12) 0.0019(11) -0.0185(11) -0.0124(10)
    C24 0.0715(17) 0.0837(19) 0.092(2) -0.0104(14) -0.0261(15) 0.0034(16)
    C25 0.107(2) 0.086(2) 0.100(2) -0.0264(19) -0.025(2) 0.0139(18)
    C26 0.149(3) 0.0630(17) 0.0606(16) -0.011(2) -0.0398(19) 0.0025(13)
    C27 0.114(2) 0.0696(17) 0.0803(18) 0.0118(17) -0.0540(18) -0.0101(14)
    C28 0.0756(16) 0.0585(14) 0.0708(15) 0.0037(12) -0.0347(13) -0.0059(12)
    S1 0.0722(4) 0.0584(4) 0.0657(4) 0.0089(3) -0.0312(3) -0.0185(3)
    S2 0.0651(4) 0.0846(5) 0.0711(4) 0.0146(3) -0.0318(3) -0.0135(3)
_geom_special_details
;
All e.s.d.'s (except the e.s.d. in the dihedral angle between two l.s. planes)
are estimated using the full covariance matrix. The cell e.s.d.'s are taken
into account individually in the estimation of e.s.d.'s in distances, angles
and torsion angles; correlations between e.s.d.'s in cell parameters are only
used when they are defined by crystal symmetry. An approximate (isotropic)
treatment of cell e.s.d.'s is used for estimating e.s.d.'s involving l.s.
planes.
;
loop_
    _geom_bond_atom_site_label_1
    _geom_bond_atom_site_label_2
    _geom_bond_site_symmetry_2
    _geom_bond_distance
    _geom_bond_publ_flag
    C1 C6 . 1.389(3) ?
    C1 C2 . 1.403(3) ?
    C1 C7 . 1.490(3) ?
    C2 C3 . 1.403(3) ?
    C2 C18 . 1.475(3) ?
    C3 C4 . 1.373(4) ?
    C3 H3 . 0.9300 ?
    C4 C5 . 1.367(4) ?
    C4 H4 . 0.9300 ?
    C5 C6 . 1.390(4) ?
    C5 H5 . 0.9300 ?
    C6 H6 . 0.9300 ?
    C7 C8 . 1.364(3) ?
    C7 C10 . 1.422(3) ?
    C8 C11 . 1.500(3) ?
    C8 S1 . 1.718(2) ?
    C9 C10 . 1.356(3) ?
    C9 C12 . 1.469(3) ?
    C9 S1 . 1.727(2) ?
    C10 H10 . 0.9300 ?
    C11 H11A . 0.9600 ?
    C11 H11B . 0.9600 ?
    C11 H11C . 0.9600 ?
    C12 C17 . 1.390(3) ?
    C12 C13 . 1.394(3) ?
    C13 C14 . 1.375(3) ?
    C13 H13 . 0.9300 ?
    C14 C15 . 1.376(4) ?
    C14 H14 . 0.9300 ?
    C15 C16 . 1.348(4) ?
    C15 H15 . 0.9300 ?
    C16 C17 . 1.380(3) ?
    C16 H16 . 0.9300 ?
    C17 H17 . 0.9300 ?
    C18 C19 . 1.377(3) ?
    C18 C21 . 1.427(3) ?
    C19 C22 . 1.505(3) ?
    C19 S2 . 1.720(3) ?
    C20 C21 . 1.354(3) ?
    C20 C23 . 1.468(3) ?
    C20 S2 . 1.730(2) ?
    C21 H21 . 0.9300 ?
    C22 H22A . 0.9600 ?
    C22 H22B . 0.9600 ?
    C22 H22C . 0.9600 ?
    C23 C24 . 1.373(3) ?
    C23 C28 . 1.384(3) ?
    C24 C25 . 1.367(4) ?
    C24 H24 . 0.9300 ?
    C25 C26 . 1.366(4) ?
    C25 H25 . 0.9300 ?
    C26 C27 . 1.362(4) ?
    C26 H26 . 0.9300 ?
    C27 C28 . 1.388(3) ?
    C27 H27 . 0.9300 ?
    C28 H28 . 0.9300 ?
loop_
    _geom_angle_atom_site_label_1
    _geom_angle_atom_site_label_2
    _geom_angle_atom_site_label_3
    _geom_angle_site_symmetry_1
    _geom_angle_site_symmetry_3
    _geom_angle
    _geom_angle_publ_flag
    C6 C1 C2 . . 119.4(2) ?
    C6 C1 C7 . . 120.1(2) ?
    C2 C1 C7 . . 120.50(19) ?
    C1 C2 C3 . . 118.4(2) ?
    C1 C2 C18 . . 121.09(18) ?
    C3 C2 C18 . . 120.4(2) ?
    C4 C3 C2 . . 121.2(3) ?
    C4 C3 H3 . . 119.4 ?
    C2 C3 H3 . . 119.4 ?
    C5 C4 C3 . . 120.2(3) ?
    C5 C4 H4 . . 119.9 ?
    C3 C4 H4 . . 119.9 ?
    C4 C5 C6 . . 120.1(3) ?
    C4 C5 H5 . . 120.0 ?
    C6 C5 H5 . . 120.0 ?
    C1 C6 C5 . . 120.7(3) ?
    C1 C6 H6 . . 119.7 ?
    C5 C6 H6 . . 119.7 ?
    C8 C7 C10 . . 112.25(19) ?
    C8 C7 C1 . . 123.57(19) ?
    C10 C7 C1 . . 124.11(19) ?
    C7 C8 C11 . . 128.1(2) ?
    C7 C8 S1 . . 110.85(16) ?
    C11 C8 S1 . . 121.04(16) ?
    C10 C9 C12 . . 129.5(2) ?
    C10 C9 S1 . . 109.77(16) ?
    C12 C9 S1 . . 120.54(15) ?
    C9 C10 C7 . . 114.25(19) ?
    C9 C10 H10 . . 122.9 ?
    C7 C10 H10 . . 122.9 ?
    C8 C11 H11A . . 109.5 ?
    C8 C11 H11B . . 109.5 ?
    H11A C11 H11B . . 109.5 ?
    C8 C11 H11C . . 109.5 ?
    H11A C11 H11C . . 109.5 ?
    H11B C11 H11C . . 109.5 ?
    C17 C12 C13 . . 118.3(2) ?
    C17 C12 C9 . . 121.3(2) ?
    C13 C12 C9 . . 120.39(19) ?
    C14 C13 C12 . . 120.4(2) ?
    C14 C13 H13 . . 119.8 ?
    C12 C13 H13 . . 119.8 ?
    C13 C14 C15 . . 120.0(2) ?
    C13 C14 H14 . . 120.0 ?
    C15 C14 H14 . . 120.0 ?
    C16 C15 C14 . . 120.3(2) ?
    C16 C15 H15 . . 119.9 ?
    C14 C15 H15 . . 119.9 ?
    C15 C16 C17 . . 120.8(2) ?
    C15 C16 H16 . . 119.6 ?
    C17 C16 H16 . . 119.6 ?
    C16 C17 C12 . . 120.1(2) ?
    C16 C17 H17 . . 119.9 ?
    C12 C17 H17 . . 119.9 ?
    C19 C18 C21 . . 111.2(2) ?
    C19 C18 C2 . . 126.3(2) ?
    C21 C18 C2 . . 122.4(2) ?
    C18 C19 C22 . . 129.2(2) ?
    C18 C19 S2 . . 111.29(17) ?
    C22 C19 S2 . . 119.5(2) ?
    C21 C20 C23 . . 127.9(2) ?
    C21 C20 S2 . . 109.85(16) ?
    C23 C20 S2 . . 122.28(18) ?
    C20 C21 C18 . . 114.9(2) ?
    C20 C21 H21 . . 122.5 ?
    C18 C21 H21 . . 122.5 ?
    C19 C22 H22A . . 109.5 ?
    C19 C22 H22B . . 109.5 ?
    H22A C22 H22B . . 109.5 ?
    C19 C22 H22C . . 109.5 ?
    H22A C22 H22C . . 109.5 ?
    H22B C22 H22C . . 109.5 ?
    C24 C23 C28 . . 117.4(2) ?
    C24 C23 C20 . . 122.3(2) ?
    C28 C23 C20 . . 120.3(2) ?
    C25 C24 C23 . . 121.8(3) ?
    C25 C24 H24 . . 119.1 ?
    C23 C24 H24 . . 119.1 ?
    C26 C25 C24 . . 120.3(3) ?
    C26 C25 H25 . . 119.9 ?
    C24 C25 H25 . . 119.9 ?
    C27 C26 C25 . . 119.6(3) ?
    C27 C26 H26 . . 120.2 ?
    C25 C26 H26 . . 120.2 ?
    C26 C27 C28 . . 120.0(3) ?
    C26 C27 H27 . . 120.0 ?
    C28 C27 H27 . . 120.0 ?
    C23 C28 C27 . . 120.9(2) ?
    C23 C28 H28 . . 119.6 ?
    C27 C28 H28 . . 119.6 ?
    C8 S1 C9 . . 92.87(10) ?
    C19 S2 C20 . . 92.73(11) ?
loop_
    _geom_torsion_atom_site_label_1
    _geom_torsion_atom_site_label_2
    _geom_torsion_atom_site_label_3
    _geom_torsion_atom_site_label_4
    _geom_torsion_site_symmetry_1
    _geom_torsion_site_symmetry_2
    _geom_torsion_site_symmetry_3
    _geom_torsion_site_symmetry_4
    _geom_torsion
    _geom_torsion_publ_flag
    C6 C1 C2 C3 . . . . -1.0(3) ?
    C7 C1 C2 C3 . . . . 179.48(19) ?
    C6 C1 C2 C18 . . . . 175.0(2) ?
    C7 C1 C2 C18 . . . . -4.6(3) ?
    C1 C2 C3 C4 . . . . 0.0(3) ?
    C18 C2 C3 C4 . . . . -176.0(2) ?
    C2 C3 C4 C5 . . . . 1.3(4) ?
    C3 C4 C5 C6 . . . . -1.6(4) ?
    C2 C1 C6 C5 . . . . 0.7(3) ?
    C7 C1 C6 C5 . . . . -179.8(2) ?
    C4 C5 C6 C1 . . . . 0.6(4) ?
    C6 C1 C7 C8 . . . . 110.3(3) ?
    C2 C1 C7 C8 . . . . -70.1(3) ?
    C6 C1 C7 C10 . . . . -73.0(3) ?
    C2 C1 C7 C10 . . . . 106.6(2) ?
    C10 C7 C8 C11 . . . . 179.6(2) ?
    C1 C7 C8 C11 . . . . -3.3(4) ?
    C10 C7 C8 S1 . . . . -0.4(2) ?
    C1 C7 C8 S1 . . . . 176.70(17) ?
    C12 C9 C10 C7 . . . . 173.27(19) ?
    S1 C9 C10 C7 . . . . -1.0(2) ?
    C8 C7 C10 C9 . . . . 0.9(3) ?
    C1 C7 C10 C9 . . . . -176.1(2) ?
    C10 C9 C12 C17 . . . . 147.8(2) ?
    S1 C9 C12 C17 . . . . -38.5(3) ?
    C10 C9 C12 C13 . . . . -34.4(3) ?
    S1 C9 C12 C13 . . . . 139.39(18) ?
    C17 C12 C13 C14 . . . . 0.7(3) ?
    C9 C12 C13 C14 . . . . -177.3(2) ?
    C12 C13 C14 C15 . . . . -0.2(4) ?
    C13 C14 C15 C16 . . . . -0.9(4) ?
    C14 C15 C16 C17 . . . . 1.6(4) ?
    C15 C16 C17 C12 . . . . -1.1(4) ?
    C13 C12 C17 C16 . . . . 0.0(3) ?
    C9 C12 C17 C16 . . . . 177.9(2) ?
    C1 C2 C18 C19 . . . . 131.3(2) ?
    C3 C2 C18 C19 . . . . -52.8(3) ?
    C1 C2 C18 C21 . . . . -48.9(3) ?
    C3 C2 C18 C21 . . . . 126.9(2) ?
    C21 C18 C19 C22 . . . . 177.8(2) ?
    C2 C18 C19 C22 . . . . -2.4(4) ?
    C21 C18 C19 S2 . . . . 0.5(2) ?
    C2 C18 C19 S2 . . . . -179.78(16) ?
    C23 C20 C21 C18 . . . . -179.37(19) ?
    S2 C20 C21 C18 . . . . 0.6(2) ?
    C19 C18 C21 C20 . . . . -0.7(3) ?
    C2 C18 C21 C20 . . . . 179.54(18) ?
    C21 C20 C23 C24 . . . . -159.5(2) ?
    S2 C20 C23 C24 . . . . 20.6(3) ?
    C21 C20 C23 C28 . . . . 20.2(3) ?
    S2 C20 C23 C28 . . . . -159.79(17) ?
    C28 C23 C24 C25 . . . . 0.5(4) ?
    C20 C23 C24 C25 . . . . -179.8(3) ?
    C23 C24 C25 C26 . . . . -0.3(5) ?
    C24 C25 C26 C27 . . . . -0.6(5) ?
    C25 C26 C27 C28 . . . . 1.2(4) ?
    C24 C23 C28 C27 . . . . 0.1(3) ?
    C20 C23 C28 C27 . . . . -179.5(2) ?
    C26 C27 C28 C23 . . . . -1.0(4) ?
    C7 C8 S1 C9 . . . . -0.15(17) ?
    C11 C8 S1 C9 . . . . 179.88(19) ?
    C10 C9 S1 C8 . . . . 0.66(17) ?
    C12 C9 S1 C8 . . . . -174.21(17) ?
    C18 C19 S2 C20 . . . . -0.12(17) ?
    C22 C19 S2 C20 . . . . -177.74(19) ?
    C21 C20 S2 C19 . . . . -0.27(16) ?
    C23 C20 S2 C19 . . . . 179.69(17) ?
data_global
_journal_date_recd_electronic     2009-10-29
_journal_date_accepted     2009-11-02
_journal_name_full     'Acta Crystallographica, Section E'
_journal_year     2009
_journal_volume     65
_journal_issue     12
_journal_page_first     o3003
_journal_page_last     o3003
_journal_paper_category     QO
_journal_coeditor_code     XU2660
_publ_contact_author_name     'Fan, Congbin'
_publ_contact_author_address
;
Jiangxi Key Laboratory of Organic Chemistry
Jiangxi Science and Technology Normal University
Nanchang 330013
People's Republic of China
;
_publ_contact_author_email     congbinfan@yahoo.com.cn
_publ_contact_author_fax     '086 791 3826894'
_publ_contact_author_phone     '086 791 3805183'
_publ_section_title
;
1,2-Bis(2-methyl-5-phenyl-3-thienyl)benzene
;
loop_
    _publ_author_name
    _publ_author_address
    'Miao, Wen-Juan'
;
Jiangxi Key Laboratory of Organic Chemistry
Jiangxi Science & Technology Normal University
Nanchang 330013
People's Republic of China
;
    'Li, Liang-Hua'
;
East China Jiaotong University
School of Physical Education
Nanchang 330013
People's Republic of China
;
    "Lu, Shan"
;
Department of Control Science and Engineering
Zhejiang University  Zhejiang 310027
People's Republic of China
;
    'Liu, Gang'
;
Jiangxi Key Laboratory of Organic Chemistry
Jiangxi Science & Technology Normal University
Nanchang 330013
People's Republic of China
;
    'Fan, Cong-Bin'
;
Jiangxi Key Laboratory of Organic Chemistry
Jiangxi Science & Technology Normal University
Nanchang 330013
People's Republic of China
;
