# Supplementary material for: 1,2-Bis(2-methyl-5-phenyl-3-thien­yl)benzene
Source: Acta Crystallogr Sect E Struct Rep Online. 2009 Nov 7;65(Pt 12):o3003. doi: 10.1107/S1600536809045917 (PMC2971823; doi:10.1107/S1600536809045917)
Supplement: Supplementary file 2 [file e-65-o3003-Isup2.hkl]

# 
# h,k,l, Fc-squared, Fo-squared, sigma(Fo-squared) and status flag 
# 
data_I
_shelx_title ' A in P-1' 
_shelx_refln_list_code          4 
_shelx_F_calc_maximum      129.16 
_exptl_crystal_F_000       444.00 
_reflns_d_resolution_high  0.8255 
 
loop_ 
 _symmetry_equiv_pos_as_xyz 
 'x, y, z' 
 '-x, -y, -z' 
 
_cell_length_a    10.0934 
_cell_length_b    10.0945 
_cell_length_c    11.9565 
_cell_angle_alpha  83.803 
_cell_angle_beta   67.769 
_cell_angle_gamma  86.362 
 
_shelx_F_squared_multiplier     1.000 
 
loop_ 
 _refln_index_h 
 _refln_index_k 
 _refln_index_l 
 _refln_F_squared_calc 
 _refln_F_squared_meas 
 _refln_F_squared_sigma 
 _refln_observed_status 
   2   0   0     4855.76     4846.96     32.06 o 
   3   0   0      160.23      135.35      2.43 o 
   4   0   0      241.92      234.62      3.72 o 
   5   0   0      480.31      471.60      6.11 o 
   6   0   0       80.51       76.73      2.70 o 
   7   0   0       24.10       21.64      1.87 o 
   8   0   0       22.80       23.92      2.56 o 
   9   0   0        2.51        3.97      1.27 o 
  10   0   0       17.40       12.73      1.91 o 
  11   0   0        0.50       -0.45      1.68 o 
 -11   1   0        0.29       -0.93      1.76 o 
 -10   1   0        0.06        0.98      1.36 o 
  -9   1   0       16.88       15.37      2.29 o 
  -8   1   0       20.01       20.47      2.52 o 
  -7   1   0       38.99       38.96      2.86 o 
  -6   1   0        8.55        7.22      1.21 o 
  -5   1   0      285.77      301.15      4.74 o 
  -4   1   0      121.47      146.98      2.92 o 
  -3   1   0      566.07      525.93      5.49 o 
  -2   1   0      652.07      652.79      5.82 o 
  -1   1   0      356.25      355.25      4.08 o 
   1   1   0      941.95      877.35      8.60 o 
   2   1   0    15174.55    14347.52    126.87 o 
   3   1   0     1050.01     1057.62      9.03 o 
   4   1   0      228.67      212.78      3.54 o 
   5   1   0      203.06      169.55      3.58 o 
   6   1   0        7.07        6.99      1.66 o 
   7   1   0        9.01       11.03      1.51 o 
   8   1   0       32.57       30.02      2.38 o 
   9   1   0       18.32       12.42      1.71 o 
  10   1   0        6.92        7.11      1.60 o 
  11   1   0        3.17        1.74      1.35 o 
 -11   2   0        0.97        0.00      1.93 o 
 -10   2   0       11.88       16.36      2.75 o 
  -9   2   0       15.16       15.46      3.82 o 
  -8   2   0        3.58        2.50      1.47 o 
  -7   2   0       53.85       53.82      7.24 o 
  -6   2   0       44.11       39.80      2.10 o 
  -5   2   0       35.69       44.22      1.96 o 
  -4   2   0        9.63       11.71      1.10 o 
  -3   2   0      208.65      207.02      3.28 o 
  -2   2   0      146.93      148.23      2.50 o 
  -1   2   0       86.09       88.40      1.73 o 
   0   2   0      270.00      276.26      6.25 o 
   1   2   0     1083.40     1098.92     11.12 o 
   2   2   0     6885.53     7005.40     81.01 o 
   3   2   0      267.35      287.09      5.28 o 
   4   2   0     1139.20     1112.06     10.52 o 
   5   2   0       16.17       20.09      1.42 o 
   6   2   0       68.86       63.97      2.00 o 
   7   2   0        8.63        9.64      1.17 o 
   8   2   0       70.80       67.48      3.96 o 
   9   2   0        0.42        0.51      1.01 o 
  10   2   0        2.72        6.50      3.03 o 
  11   2   0        0.07       -1.55      2.16 o 
 -10   3   0        3.89        2.31      3.35 o 
  -9   3   0        0.81       -0.11      1.53 o 
  -8   3   0       16.11       15.75      3.62 o 
  -7   3   0       11.35        8.33      2.02 o 
  -6   3   0       83.49       86.31      2.97 o 
  -5   3   0       10.66       10.42      1.30 o 
  -4   3   0       96.75      112.01      2.82 o 
  -3   3   0       26.96       28.57      1.99 o 
  -2   3   0        0.36        0.53      0.60 o 
  -1   3   0     1642.40     1641.59     12.71 o 
   0   3   0      123.89      123.93      2.12 o 
   1   3   0       12.06       17.02      1.37 o 
   2   3   0      232.68      221.54      6.52 o 
   3   3   0      247.45      246.83      3.45 o 
   4   3   0     2974.94     3176.30     25.31 o 
   5   3   0      168.09      168.73      2.82 o 
   6   3   0       25.01       26.15      1.41 o 
   7   3   0      174.64      171.65      4.81 o 
   8   3   0        3.21        1.97      1.64 o 
   9   3   0        8.07        6.90      2.90 o 
  10   3   0        0.78        3.49      2.63 o 
  11   3   0        6.78        6.30      3.17 o 
 -10   4   0        8.42       15.73      2.77 o 
  -9   4   0       25.82       24.79      4.71 o 
  -8   4   0        0.32       -1.54      1.16 o 
  -7   4   0        0.43        1.28      1.44 o 
  -6   4   0       59.83       55.47      2.64 o 
  -5   4   0       30.81       34.03      2.02 o 
  -4   4   0      176.87      161.50      3.59 o 
  -3   4   0      477.72      477.18      6.12 o 
  -2   4   0       78.45       79.85      2.25 o 
  -1   4   0     1391.64     1365.49     18.48 o 
   0   4   0      324.65      366.65      4.38 o 
   1   4   0      534.65      541.16     11.13 o 
   2   4   0      568.51      614.95      9.01 o 
   3   4   0      551.24      559.21     19.49 o 
   4   4   0      311.31      336.30      4.90 o 
   5   4   0        8.45        5.91      1.05 o 
   6   4   0       70.37       72.89      3.92 o 
   7   4   0       41.42       38.67      4.76 o 
   8   4   0        4.53        6.20      2.17 o 
   9   4   0       17.53       16.70      3.74 o 
  10   4   0        0.01        1.11      2.82 o 
 -10   5   0        2.52        7.33      2.27 o 
  -9   5   0        8.10        9.93      3.49 o 
  -8   5   0        8.61        4.19      2.65 o 
  -7   5   0        0.30        1.93      1.52 o 
  -6   5   0        6.91       10.29      2.79 o 
  -5   5   0        9.27        9.54      2.70 o 
  -4   5   0       56.29       56.19      2.41 o 
  -3   5   0       13.19       13.99      1.49 o 
  -2   5   0      334.45      358.72      5.26 o 
  -1   5   0     1907.67     2045.89     16.53 o 
   0   5   0       10.33       12.93      1.05 o 
   1   5   0     2186.64     2125.86     32.61 o 
   2   5   0        6.66        7.68      1.64 o 
   3   5   0      335.54      301.22      6.71 o 
   4   5   0      138.61      135.78      6.27 o 
   5   5   0       42.62       39.12      3.07 o 
   6   5   0       89.91       97.30      4.57 o 
   7   5   0        0.73       -0.15      1.19 o 
   8   5   0        3.33        3.21      4.35 o 
   9   5   0        1.52        1.92      1.59 o 
  10   5   0        0.05        0.59      2.90 o 
  -9   6   0       19.24       26.65      3.43 o 
  -8   6   0        0.07        2.36      2.60 o 
  -7   6   0        2.51        2.69      2.03 o 
  -6   6   0       55.64       56.53      3.77 o 
  -5   6   0      178.04      172.03      4.41 o 
  -4   6   0       38.30       31.17      3.05 o 
  -3   6   0      150.63      144.01      3.67 o 
  -2   6   0       15.97       14.72      1.55 o 
  -1   6   0      365.15      346.35      5.26 o 
   0   6   0      176.52      201.16      3.67 o 
   1   6   0      525.40      528.96     12.11 o 
   2   6   0        7.54        9.85      1.80 o 
   3   6   0      441.78      420.95      8.64 o 
   4   6   0        9.29       11.92      2.08 o 
   5   6   0       41.28       38.10      3.21 o 
   6   6   0       15.27       20.70      2.80 o 
   7   6   0        0.00        0.94      1.43 o 
   8   6   0        0.04        1.31      1.72 o 
   9   6   0        0.45        2.33      2.55 o 
  -9   7   0       12.69       11.46      2.96 o 
  -8   7   0       27.80       25.31      4.90 o 
  -7   7   0        8.40        3.43      2.46 o 
  -6   7   0        5.94        2.87      1.58 o 
  -5   7   0        2.51        3.09      1.33 o 
  -4   7   0       22.38       24.54      2.43 o 
  -3   7   0      476.48      462.79      9.71 o 
  -2   7   0        0.63       -0.08      1.38 o 
  -1   7   0        2.95        1.93      1.51 o 
   0   7   0        6.10        3.43      1.61 o 
   1   7   0      179.08      190.21      5.86 o 
   2   7   0       39.76       44.61      3.26 o 
   3   7   0      306.19      308.45      7.87 o 
   4   7   0       38.55       31.35      3.03 o 
   5   7   0      128.69      113.72      7.36 o 
   6   7   0        5.59        9.41      2.25 o 
   7   7   0        0.93        4.04      1.94 o 
   8   7   0        8.91        9.98      3.30 o 
   9   7   0        0.07        0.79      1.83 o 
  -8   8   0        2.28        3.61      4.21 o 
  -7   8   0        0.18        1.09      2.46 o 
  -6   8   0       15.43        8.20      3.19 o 
  -5   8   0       59.96       60.68      3.89 o 
  -4   8   0        1.58        0.22      1.82 o 
  -3   8   0      111.02       91.87      3.48 o 
  -2   8   0       28.57       37.89      2.38 o 
  -1   8   0       37.39       41.05      3.33 o 
   0   8   0       62.39       64.23      3.91 o 
   1   8   0       22.40       22.97      2.75 o 
   2   8   0       22.72       26.89      2.97 o 
   3   8   0      181.00      171.72      8.68 o 
   4   8   0       21.35       20.25      2.97 o 
   5   8   0       36.18       39.38      4.81 o 
   6   8   0        7.21        7.12      3.27 o 
   7   8   0        5.55       10.55      2.75 o 
   8   8   0       16.96       20.94      4.16 o 
  -7   9   0       12.14       16.27      2.60 o 
  -6   9   0        0.21        2.08      1.49 o 
  -5   9   0        3.83        9.79      3.19 o 
  -4   9   0        3.70        1.93      1.32 o 
  -3   9   0       64.98       64.52      4.22 o 
  -2   9   0        0.14       -1.32      1.61 o 
  -1   9   0       65.73       60.88      4.13 o 
   0   9   0      146.39      120.73      5.32 o 
   1   9   0      158.59      159.11      6.11 o 
   2   9   0        0.00       -0.68      1.40 o 
   3   9   0       71.45       79.50      4.82 o 
   4   9   0       15.19       13.02      4.48 o 
   5   9   0       13.47       17.85      3.02 o 
   6   9   0        2.98        3.82      1.99 o 
   7   9   0        2.31        3.65      2.27 o 
  -4  10   0        3.67       -1.40      2.35 o 
  -3  10   0        0.72        0.88      1.93 o 
  -2  10   0        5.21        2.92      2.00 o 
  -1  10   0       24.98       17.97      2.95 o 
   0  10   0        1.24        3.62      2.07 o 
   1  10   0       25.28       24.07      3.47 o 
   2  10   0        0.76        0.94      1.72 o 
   3  10   0        0.15       -0.74      2.43 o 
   4  10   0        1.10       -0.63      1.67 o 
   5  10   0        1.05        3.06      1.98 o 
   6  10   0        0.50        0.86      2.39 o 
  -3  11   0        0.07        1.87      2.08 o 
  -2  11   0        1.42        1.86      1.97 o 
  -1  11   0        0.29        2.24      2.14 o 
   0  11   0        8.75        7.65      2.54 o 
   1  11   0        4.68        2.42      2.82 o 
   2  11   0        0.50        1.03      2.02 o 
   3  11   0        0.60        2.94      2.16 o 
   4  11   0        0.03        2.38      4.07 o 
   5  11   0       10.60       14.33      3.10 o 
  -1  12   0        4.87        6.41      3.09 o 
   0  12   0        1.35       -1.98      2.06 o 
   1  12   0        0.07       -2.88      2.03 o 
   2  12   0       11.61       15.08      3.37 o 
   0 -12   1       10.78       15.06      3.35 o 
  -4 -11   1        1.42        6.38      2.50 o 
  -3 -11   1       24.20       26.50      3.86 o 
  -2 -11   1        0.51       -2.21      1.47 o 
  -1 -11   1       30.22       33.02      3.92 o 
   0 -11   1       10.81       12.16      2.84 o 
   1 -11   1        3.36        2.01      1.97 o 
   2 -11   1       28.29       38.03      4.04 o 
   3 -11   1        1.15        5.85      3.47 o 
   4 -11   1        5.97        9.82      3.74 o 
  -6 -10   1        9.88       14.12      3.34 o 
  -5 -10   1        5.49        5.09      2.39 o 
  -4 -10   1        1.84        1.20      1.73 o 
  -3 -10   1       44.37       53.63      4.53 o 
  -2 -10   1       11.20       12.71      2.71 o 
  -1 -10   1       15.47       13.16      2.66 o 
   0 -10   1       21.00       23.39      3.19 o 
   1 -10   1        0.08       -0.77      1.80 o 
   2 -10   1       17.55       21.14      3.14 o 
   3 -10   1        0.00        1.10      1.78 o 
   4 -10   1       42.50       46.63      5.80 o 
  -7  -9   1        0.60       -0.16      1.85 o 
  -6  -9   1        2.53        4.43      2.02 o 
  -5  -9   1        2.11        1.80      1.77 o 
  -4  -9   1        0.02        0.22      3.61 o 
  -3  -9   1       69.25       75.28      4.76 o 
  -2  -9   1       36.49       42.30      3.74 o 
  -1  -9   1      196.04      210.72      7.08 o 
   0  -9   1        0.10        0.37      1.53 o 
   1  -9   1        5.24        8.65      2.21 o 
   2  -9   1      185.93      184.84      6.46 o 
   3  -9   1       32.71       41.16      6.88 o 
   4  -9   1        1.39        3.13      1.84 o 
   5  -9   1        0.00        0.01      1.57 o 
   6  -9   1       14.75       16.08      4.06 o 
   7  -9   1        0.02        1.70      2.85 o 
  -8  -8   1        0.01       -0.25      2.04 o 
  -7  -8   1        5.40        6.44      2.65 o 
  -6  -8   1        0.71       -1.08      1.38 o 
  -5  -8   1        1.62       -1.17      1.49 o 
  -4  -8   1      159.87      152.65      6.13 o 
  -3  -8   1       12.16       13.63      2.53 o 
  -2  -8   1       94.29      107.40      5.04 o 
  -1  -8   1        8.99        4.14      1.78 o 
   0  -8   1      288.96      283.87     10.23 o 
   1  -8   1      443.17      440.02      9.55 o 
   2  -8   1      409.20      394.57      9.04 o 
   3  -8   1       15.26       18.47      2.06 o 
   4  -8   1      208.92      213.90      5.18 o 
   5  -8   1       21.83       24.59      2.58 o 
   6  -8   1      110.46      111.25      7.30 o 
   7  -8   1        0.87       -1.81      1.97 o 
   8  -8   1       20.94       22.82      4.89 o 
  -9  -7   1        0.01        0.87      3.20 o 
  -8  -7   1        1.12        1.07      3.18 o 
  -7  -7   1        1.69        2.21      1.87 o 
  -6  -7   1        0.20        0.56      1.97 o 
  -5  -7   1       78.29       69.88      4.47 o 
  -4  -7   1      197.98      194.15      6.57 o 
  -3  -7   1       32.62       31.78      3.01 o 
  -2  -7   1      288.85      291.95      7.60 o 
  -1  -7   1      824.31      800.53     12.84 o 
   0  -7   1        5.66        6.13      1.77 o 
   1  -7   1      560.35      566.04      7.47 o 
   2  -7   1       24.12       22.79      3.38 o 
   3  -7   1      157.81      135.03      3.83 o 
   4  -7   1      609.50      616.49      8.76 o 
   5  -7   1       13.84       11.07      1.78 o 
   6  -7   1       77.25       72.59      5.98 o 
   7  -7   1       20.72       21.36      4.27 o 
   8  -7   1       21.38       18.48      4.30 o 
   9  -7   1        0.97        4.22      3.39 o 
  -9  -6   1        0.59        4.23      3.05 o 
  -8  -6   1        0.02        1.52      1.80 o 
  -7  -6   1        0.15        0.76      1.57 o 
  -6  -6   1       18.89       15.92      3.49 o 
  -5  -6   1       44.32       48.39      4.06 o 
  -4  -6   1        0.01        1.72      1.40 o 
  -3  -6   1       99.97      100.27      6.07 o 
  -2  -6   1      162.16      150.17      5.02 o 
  -1  -6   1      262.11      272.08      6.51 o 
   0  -6   1       53.16       44.67      1.85 o 
   1  -6   1      426.21      419.37      5.91 o 
   2  -6   1        0.00        0.55      0.86 o 
   3  -6   1      270.46      261.84      9.08 o 
   4  -6   1      177.70      190.57      5.40 o 
   5  -6   1       35.81       37.62      2.39 o 
   6  -6   1      231.89      226.04      5.26 o 
   7  -6   1       15.26       11.31      3.20 o 
   8  -6   1        8.51        6.00      3.00 o 
   9  -6   1        2.79       -0.84      2.52 o 
 -10  -5   1        0.76        1.97      3.25 o 
  -9  -5   1        4.62        1.59      2.87 o 
  -8  -5   1        6.55        7.15      2.14 o 
  -7  -5   1        2.61        1.07      1.40 o 
  -6  -5   1       31.57       34.80      3.22 o 
  -5  -5   1        3.77        2.10      1.59 o 
  -4  -5   1       29.53       30.06      2.64 o 
  -3  -5   1        3.34        2.65      1.29 o 
  -2  -5   1       26.47       26.82      2.28 o 
  -1  -5   1        0.20        1.03      0.57 o 
   0  -5   1      845.40      891.16      8.70 o 
   1  -5   1      605.83      590.57     10.38 o 
   2  -5   1      110.05      106.32      2.84 o 
   3  -5   1      108.56      101.25      2.89 o 
   4  -5   1       76.52       79.38      2.74 o 
   5  -5   1      526.33      507.67      7.36 o 
   6  -5   1      131.35      143.46      4.07 o 
   7  -5   1      153.79      153.37      8.14 o 
   8  -5   1        0.83       -0.56      2.00 o 
   9  -5   1       15.35       15.70      4.14 o 
  10  -5   1        2.44        2.55      2.49 o 
 -10  -4   1        0.03       -0.63      2.65 o 
  -9  -4   1        0.78       -1.63      1.95 o 
  -8  -4   1        2.95        1.00      2.32 o 
  -7  -4   1        4.57        2.94      1.68 o 
  -6  -4   1       19.70       13.91      4.36 o 
  -5  -4   1       47.77       39.90      2.06 o 
  -4  -4   1       38.73       45.65      1.89 o 
  -3  -4   1      102.73       97.37      2.22 o 
  -2  -4   1      159.55      138.83      4.08 o 
  -1  -4   1       79.22       64.98      1.59 o 
   0  -4   1     1344.23     1347.87     11.21 o 
   1  -4   1        4.51        2.16      0.68 o 
   2  -4   1       79.74       57.74      1.95 o 
   3  -4   1     1756.20     1771.21     14.93 o 
   4  -4   1        1.32        0.86      0.78 o 
   5  -4   1      733.75      708.99      8.60 o 
   6  -4   1      115.39      113.13      4.13 o 
   7  -4   1      101.28      102.90      3.80 o 
   8  -4   1       68.82       61.67      5.84 o 
   9  -4   1       22.97       21.48      4.23 o 
  10  -4   1        0.01       -1.09      1.89 o 
 -10  -3   1        0.02        1.02      2.57 o 
  -9  -3   1        3.78        1.08      2.62 o 
  -8  -3   1        0.06       -1.17      1.84 o 
  -7  -3   1       62.02       61.06      2.87 o 
  -6  -3   1       50.61       49.41      2.38 o 
  -5  -3   1      145.56      156.67      3.61 o 
  -4  -3   1       39.09       48.33      1.94 o 
  -3  -3   1      907.09      996.99     17.35 o 
  -2  -3   1       67.15       65.97      1.65 o 
  -1  -3   1      479.87      478.72      6.94 o 
   0  -3   1      168.72      168.02      2.73 o 
   1  -3   1      323.81      317.74      3.94 o 
   2  -3   1     1894.98     1941.74     18.29 o 
   3  -3   1     1093.83     1189.89     10.56 o 
   4  -3   1      264.40      249.24      4.19 o 
   5  -3   1     1020.42      993.13     10.31 o 
   6  -3   1        7.82        7.25      1.29 o 
   7  -3   1      548.73      566.32      8.19 o 
   8  -3   1       71.65       77.76      4.14 o 
   9  -3   1        7.86        3.41      2.55 o 
  10  -3   1        0.12       -2.69      1.79 o 
  11  -3   1        0.26        4.30      2.92 o 
 -10  -2   1        0.01       -0.30      2.47 o 
  -9  -2   1       14.48       15.38      2.46 o 
  -8  -2   1        0.96        1.23      1.17 o 
  -7  -2   1       59.90       55.02      2.17 o 
  -6  -2   1      108.18      104.73      2.59 o 
  -5  -2   1        0.91       -0.20      0.55 o 
  -4  -2   1      280.33      252.21      3.35 o 
  -3  -2   1        2.91        2.37      0.73 o 
  -2  -2   1      444.06      460.55      4.90 o 
  -1  -2   1      433.58      455.10      7.40 o 
   0  -2   1     2023.60     2016.97     14.37 o 
   1  -2   1       13.69       11.71      0.96 o 
   2  -2   1      190.81      183.17      2.76 o 
   3  -2   1     1098.49     1105.79      9.57 o 
   4  -2   1      417.57      398.33      5.19 o 
   5  -2   1     1509.33     1599.69     14.11 o 
   6  -2   1       26.47       28.48      1.85 o 
   7  -2   1      308.36      305.33      5.66 o 
   8  -2   1        9.97        9.75      1.95 o 
   9  -2   1       97.05      103.55      7.06 o 
  10  -2   1        0.82        1.25      2.03 o 
  11  -2   1        0.10        0.79      2.49 o 
 -10  -1   1       13.73       14.42      2.22 o 
  -9  -1   1       20.07       17.86      2.20 o 
  -8  -1   1       41.67       45.70      3.82 o 
  -7  -1   1       25.95       24.65      1.61 o 
  -6  -1   1      119.03      120.17      2.96 o 
  -5  -1   1      103.46      111.50      2.40 o 
  -4  -1   1      860.77      915.66      7.46 o 
  -3  -1   1       15.45       19.82      1.01 o 
  -2  -1   1     7889.32     7933.59     51.68 o 
  -1  -1   1     1289.90     1294.35      9.62 o 
   0  -1   1     1079.07     1084.88      9.99 o 
   1  -1   1     1938.47     1966.15     16.86 o 
   2  -1   1     1141.70     1144.64      8.92 o 
   3  -1   1      178.97      178.43      2.79 o 
   4  -1   1        4.42        9.12      0.93 o 
   5  -1   1      899.35      947.42      9.52 o 
   6  -1   1      250.56      263.33      4.73 o 
   7  -1   1      256.97      270.90      5.24 o 
   8  -1   1        1.38        0.14      1.00 o 
   9  -1   1       34.92       36.81      3.11 o 
  10  -1   1       11.74       12.26      3.17 o 
  11  -1   1        4.40        1.78      1.88 o 
 -10   0   1       44.09       49.04      6.51 o 
  -9   0   1        8.41        7.16      1.58 o 
  -8   0   1      165.14      167.43      4.52 o 
  -7   0   1        3.74        4.98      1.17 o 
  -6   0   1       14.60       10.82      1.13 o 
  -5   0   1        3.18        6.21      1.29 o 
  -4   0   1        0.38        0.13      0.68 o 
  -3   0   1     1381.99     1354.89      9.30 o 
  -2   0   1     1985.89     2026.71     12.29 o 
  -1   0   1       49.73       52.69      1.83 o 
   1   0   1        3.48        0.03      0.76 o 
   2   0   1        8.84        6.83      0.55 o 
   3   0   1      136.95      157.95      2.56 o 
   4   0   1     2765.07     2805.09     20.72 o 
   5   0   1        1.87        7.03      2.15 o 
   6   0   1      242.74      232.56      4.38 o 
   7   0   1      284.76      282.49      5.33 o 
   8   0   1       40.39       43.26      2.48 o 
   9   0   1      112.54      117.86      4.78 o 
  10   0   1        1.68        0.70      2.14 o 
  11   0   1        6.33        6.79      2.00 o 
 -10   1   1       40.50       44.41      3.16 o 
  -9   1   1        2.88        3.08      1.33 o 
  -8   1   1      164.67      174.36      4.69 o 
  -7   1   1       83.47       80.55      3.04 o 
  -6   1   1       18.55       15.31      1.25 o 
  -5   1   1        8.82        5.51      0.99 o 
  -4   1   1       34.42       32.43      1.51 o 
  -3   1   1        0.65        0.64      0.57 o 
  -2   1   1      287.60      269.06      3.42 o 
  -1   1   1     6797.07     6714.27     41.54 o 
   0   1   1      143.81      142.16      3.20 o 
   1   1   1     1129.16     1207.05     12.62 o 
   2   1   1     2306.34     2433.20     16.94 o 
   3   1   1      450.00      403.88      6.72 o 
   4   1   1      720.70      629.83      6.66 o 
   5   1   1        0.01       -0.01      0.61 o 
   6   1   1       72.59       72.61      2.54 o 
   7   1   1       73.64       66.89      2.67 o 
   8   1   1       23.73       30.48      2.77 o 
   9   1   1      186.80      182.16      5.90 o 
  10   1   1        1.58        2.54      1.15 o 
  11   1   1        3.37        4.61      2.91 o 
 -10   2   1        7.74        7.03      1.84 o 
  -9   2   1        5.93        3.39      1.51 o 
  -8   2   1       77.66       80.89      3.48 o 
  -7   2   1       13.87       14.81      1.78 o 
  -6   2   1      227.16      238.90     10.46 o 
  -5   2   1       62.06       57.78      2.26 o 
  -4   2   1        5.61        3.51      0.85 o 
  -3   2   1      399.85      442.26      5.10 o 
  -2   2   1        0.09        1.00      0.56 o 
  -1   2   1      735.63      783.13      5.63 o 
   0   2   1      613.44      587.50      5.18 o 
   1   2   1      505.26      514.17     10.13 o 
   2   2   1     2454.16     2531.17     27.17 o 
   3   2   1     2577.93     2721.41     21.93 o 
   4   2   1       97.65      118.02      4.41 o 
   5   2   1       49.69       39.12      1.78 o 
   6   2   1      127.69      116.54      6.00 o 
   7   2   1       11.62       11.50      2.85 o 
   8   2   1       44.53       47.71      2.67 o 
   9   2   1       10.24        7.97      1.50 o 
  10   2   1       32.18       33.66      4.92 o 
 -10   3   1        3.32        3.72      3.00 o 
  -9   3   1       12.98       16.33      3.78 o 
  -8   3   1       46.31       46.04      2.94 o 
  -7   3   1        1.85        1.34      1.16 o 
  -6   3   1      360.74      382.55      8.25 o 
  -5   3   1        1.83        1.54      0.90 o 
  -4   3   1      602.59      586.10      6.89 o 
  -3   3   1      518.60      575.03      6.41 o 
  -2   3   1      143.79      160.63      2.87 o 
  -1   3   1        1.06       -0.33      0.84 o 
   0   3   1       35.96       34.77      0.99 o 
   1   3   1      348.19      337.39      5.39 o 
   2   3   1      802.85      766.58     10.06 o 
   3   3   1        1.24        3.96      0.85 o 
   4   3   1      196.28      244.15      3.75 o 
   5   3   1        1.63        1.51      0.79 o 
   6   3   1        0.42       -0.37      0.87 o 
   7   3   1       13.95       13.70      2.64 o 
   8   3   1      150.20      150.22      7.91 o 
   9   3   1        3.37        2.16      1.47 o 
  10   3   1       40.50       40.17      5.44 o 
  11   3   1        1.55        4.03      3.09 o 
 -10   4   1        0.93       -0.02      1.92 o 
  -9   4   1       26.29       26.04      4.24 o 
  -8   4   1       32.61       31.42      2.59 o 
  -7   4   1       14.77       15.62      1.89 o 
  -6   4   1      367.21      376.82      8.41 o 
  -5   4   1        0.77        0.82      0.95 o 
  -4   4   1      538.30      587.50      7.23 o 
  -3   4   1       26.21       24.13      1.49 o 
  -2   4   1      367.74      371.26      4.98 o 
  -1   4   1     1474.91     1565.69     12.94 o 
   0   4   1       65.15       56.07      1.30 o 
   1   4   1      360.30      414.32      4.54 o 
   2   4   1        0.31        0.44      0.87 o 
   3   4   1     1617.08     1671.42     18.37 o 
   4   4   1      355.00      339.97      5.42 o 
   5   4   1       16.89       22.71      1.06 o 
   6   4   1       50.36       45.48      3.13 o 
   7   4   1      177.08      183.75      9.12 o 
   8   4   1       25.93       33.68      3.21 o 
   9   4   1        9.11        7.94      2.16 o 
  10   4   1        7.66       10.40      3.55 o 
  11   4   1        0.07       -1.82      2.70 o 
  -9   5   1       77.83       85.11      5.07 o 
  -8   5   1        2.49        3.51      1.40 o 
  -7   5   1      306.93      332.87      6.77 o 
  -6   5   1       55.08       54.94      5.85 o 
  -5   5   1        2.26        3.17      1.53 o 
  -4   5   1      372.13      369.86      5.87 o 
  -3   5   1       40.82       35.65      2.62 o 
  -2   5   1      127.83      116.93      2.97 o 
  -1   5   1      198.85      206.10      3.03 o 
   0   5   1       88.81       86.77      1.75 o 
   1   5   1      162.65      170.10      2.82 o 
   2   5   1       52.01       55.53      4.07 o 
   3   5   1       45.28       33.14      3.31 o 
   4   5   1       16.81       21.89      2.25 o 
   5   5   1       37.34       35.78      5.34 o 
   6   5   1      111.37      116.09      4.92 o 
   7   5   1       32.81       31.10      3.06 o 
   8   5   1       43.29       41.62      3.59 o 
   9   5   1       30.51       23.46      3.16 o 
  10   5   1        5.38        6.60      2.59 o 
  -9   6   1       52.99       56.87      4.51 o 
  -8   6   1        3.37        2.27      1.35 o 
  -7   6   1      109.15      109.82      5.03 o 
  -6   6   1       96.54       94.35      3.59 o 
  -5   6   1      653.11      617.52     12.47 o 
  -4   6   1      130.75      122.20      4.98 o 
  -3   6   1       22.17       19.94      1.70 o 
  -2   6   1        9.40       10.61      1.96 o 
  -1   6   1       10.09        7.68      0.90 o 
   0   6   1        0.04        0.12      0.54 o 
   1   6   1       13.48        9.26      0.96 o 
   2   6   1       16.18       11.11      1.84 o 
   3   6   1       72.82       67.25      6.79 o 
   4   6   1        0.87       -0.90      1.13 o 
   5   6   1       37.71       36.42      3.14 o 
   6   6   1       29.91       33.74      3.21 o 
   7   6   1        0.56       -1.54      1.43 o 
   8   6   1       39.25       32.96      5.62 o 
   9   6   1        8.94       10.55      2.61 o 
  10   6   1        9.91        6.68      2.52 o 
  -8   7   1        0.27        0.74      2.52 o 
  -7   7   1       57.79       66.42      3.53 o 
  -6   7   1        0.64        1.47      1.07 o 
  -5   7   1      367.38      372.97      6.76 o 
  -4   7   1       67.53       57.13      3.09 o 
  -3   7   1        3.97        4.06      1.06 o 
  -2   7   1       67.08       62.05      2.17 o 
  -1   7   1        0.00        0.02      0.66 o 
   0   7   1       16.85       17.68      2.69 o 
   1   7   1       72.21       70.39      5.77 o 
   2   7   1       82.31       77.16      3.87 o 
   3   7   1       34.89       41.90      3.20 o 
   4   7   1       44.16       42.49      3.40 o 
   5   7   1        7.48        4.49      1.76 o 
   6   7   1       23.16       23.38      3.13 o 
   7   7   1        1.27       -0.35      1.39 o 
   8   7   1        6.97        5.37      2.21 o 
   9   7   1        0.66       -0.02      1.84 o 
  -8   8   1        0.96        3.33      1.94 o 
  -7   8   1       79.45       90.59      4.98 o 
  -6   8   1        8.06        9.16      1.77 o 
  -5   8   1      187.67      195.36      5.01 o 
  -4   8   1        1.73        1.25      1.05 o 
  -3   8   1      332.43      323.24      5.12 o 
  -2   8   1      324.17      307.36      4.74 o 
  -1   8   1       16.89       18.25      2.50 o 
   0   8   1      123.62      115.87      4.87 o 
   1   8   1      111.85      108.12      4.70 o 
   2   8   1      139.96      147.86      5.55 o 
   3   8   1      221.74      212.56      6.87 o 
   4   8   1        8.91        9.66      2.71 o 
   5   8   1        4.47        2.44      1.68 o 
   6   8   1        3.47        0.89      1.63 o 
   7   8   1        1.48       -0.11      1.74 o 
   8   8   1        0.23        4.05      2.25 o 
   9   8   1        1.15        0.31      2.57 o 
  -7   9   1       32.86       25.92      4.82 o 
  -6   9   1        5.45        7.45      1.69 o 
  -5   9   1      103.48      110.71      3.96 o 
  -4   9   1        0.23        0.09      1.37 o 
  -3   9   1      152.89      153.61      5.78 o 
  -2   9   1      172.80      152.51      5.86 o 
  -1   9   1      108.40      100.30     12.55 o 
   0   9   1       67.64       67.00      4.33 o 
   1   9   1       24.77       32.93      3.33 o 
   2   9   1       10.36        8.56      2.22 o 
   3   9   1        0.33       -1.20      1.70 o 
   4   9   1       26.06       26.07      3.31 o 
   5   9   1        6.82        3.77      2.01 o 
   6   9   1       13.27       12.37      2.80 o 
   7   9   1       14.59       12.02      3.08 o 
   8   9   1        0.93        0.49      2.20 o 
  -5  10   1       10.64       13.24      3.84 o 
  -4  10   1        1.94       -0.57      2.35 o 
  -3  10   1       76.37       83.03      7.18 o 
  -2  10   1       36.09       29.98      3.44 o 
  -1  10   1      129.53      139.07      6.04 o 
   0  10   1        4.60        5.42      2.03 o 
   1  10   1        8.55        8.10      2.37 o 
   2  10   1        0.18        0.60      1.57 o 
   3  10   1        0.00       -2.12      1.57 o 
   4  10   1        0.47       -0.56      2.25 o 
   5  10   1        0.81       -2.21      1.50 o 
   6  10   1       10.26       12.23      3.06 o 
   7  10   1        6.41        5.83      5.30 o 
  -4  11   1       20.02       18.22      4.74 o 
  -3  11   1       17.31       18.37      4.31 o 
  -2  11   1        6.31        6.28      2.47 o 
  -1  11   1       34.01       37.04      4.01 o 
   0  11   1       19.84       26.55      4.31 o 
   1  11   1        0.87       -0.36      1.70 o 
   2  11   1       11.65       10.62      2.80 o 
   3  11   1        6.44        5.58      2.38 o 
   4  11   1        2.01        0.90      1.93 o 
   5  11   1        0.72        2.23      2.21 o 
  -1  12   1        0.74        1.98      2.33 o 
   0  12   1        0.01        2.04      2.18 o 
   1  12   1       20.70       17.32      3.24 o 
   2  12   1        0.79       -3.03      2.02 o 
  -3 -11   2       13.14       18.16      4.57 o 
  -2 -11   2        0.06        0.66      1.89 o 
  -1 -11   2       11.64       12.41      2.88 o 
   0 -11   2        1.83        1.87      1.96 o 
   1 -11   2        0.25        2.42      2.15 o 
   2 -11   2       15.46       22.96      3.42 o 
   3 -11   2        9.69       21.36      5.01 o 
   4 -11   2       30.15       32.72      5.85 o 
  -5 -10   2        5.27        3.61      2.16 o 
  -4 -10   2        0.01       -1.17      1.69 o 
  -3 -10   2        1.99        2.62      1.92 o 
  -2 -10   2        0.02       -1.15      2.85 o 
  -1 -10   2       31.83       29.04      3.50 o 
   0 -10   2        1.75        2.36      1.91 o 
   1 -10   2       13.57        6.79      4.50 o 
   2 -10   2        6.48        5.03      2.25 o 
   3 -10   2        4.28        6.79      3.12 o 
   4 -10   2       42.73       42.93      5.98 o 
   5 -10   2        7.27        7.80      3.51 o 
  -6  -9   2        0.82       -1.09      2.25 o 
  -5  -9   2        0.85       -0.51      1.63 o 
  -4  -9   2        0.16       -0.33      1.56 o 
  -3  -9   2        0.06        0.96      1.90 o 
  -2  -9   2       20.62       23.16      3.48 o 
  -1  -9   2        7.03        4.28      1.90 o 
   0  -9   2      190.32      197.73      6.78 o 
   1  -9   2      237.10      225.20      7.22 o 
   2  -9   2       20.33       21.49      2.95 o 
   3  -9   2       68.20       71.81      4.46 o 
   4  -9   2       35.08       37.43      5.12 o 
   5  -9   2        1.18        0.75      1.65 o 
   6  -9   2       95.51      101.46      7.23 o 
   7  -9   2        3.39        3.24      3.00 o 
  -7  -8   2        5.97       10.03      2.68 o 
  -6  -8   2        3.32        4.21      1.95 o 
  -5  -8   2       35.92       40.41      9.58 o 
  -4  -8   2        0.00        1.86      1.63 o 
  -3  -8   2       68.28       61.82      8.06 o 
  -2  -8   2        7.52        5.07      1.80 o 
  -1  -8   2        4.21        5.14      1.83 o 
   0  -8   2        2.72        0.45      1.49 o 
   1  -8   2       66.75       53.44      9.44 o 
   2  -8   2        9.36        7.49      2.19 o 
   3  -8   2       22.51       25.96      2.18 o 
   4  -8   2        5.64        4.47      1.89 o 
   5  -8   2       40.76       38.28      5.79 o 
   6  -8   2       91.65      102.86      6.23 o 
   7  -8   2        7.35        3.55      2.66 o 
   8  -8   2       28.56       34.61      5.60 o 
  -8  -7   2        0.02       -2.48      1.90 o 
  -7  -7   2       26.49       32.32      7.15 o 
  -6  -7   2       20.00       21.87      3.07 o 
  -5  -7   2        3.73        1.73      1.54 o 
  -4  -7   2      154.77      152.14      6.42 o 
  -3  -7   2       28.05       28.21      2.99 o 
  -2  -7   2      261.22      274.20      7.37 o 
  -1  -7   2      191.76      193.55      8.52 o 
   0  -7   2       41.63       41.66      3.12 o 
   1  -7   2        1.41        2.29      1.05 o 
   2  -7   2        8.94        7.94      1.42 o 
   3  -7   2      139.20      131.71      3.88 o 
   4  -7   2       94.94      100.08      3.57 o 
   5  -7   2      225.78      220.15      8.90 o 
   6  -7   2        6.88        4.63      1.83 o 
   7  -7   2       26.84       23.66      4.27 o 
   8  -7   2       16.96       11.12      3.70 o 
   9  -7   2        0.04       -0.36      2.78 o 
  -9  -6   2        0.21        0.10      2.92 o 
  -8  -6   2        3.10        1.60      2.92 o 
  -7  -6   2       16.93       23.22      3.27 o 
  -6  -6   2        7.68        8.49      2.23 o 
  -5  -6   2       11.10        6.44      2.59 o 
  -4  -6   2       70.10       65.01      4.41 o 
  -3  -6   2       64.71       72.44      4.03 o 
  -2  -6   2       37.97       46.63      4.55 o 
  -1  -6   2      130.65      131.97      6.20 o 
   0  -6   2        1.89        4.29      1.45 o 
   1  -6   2       37.84       36.37      1.91 o 
   2  -6   2       46.49       53.18      2.31 o 
   3  -6   2       25.57       20.18      1.71 o 
   4  -6   2       21.89       28.59      2.05 o 
   5  -6   2       77.07       78.74      3.14 o 
   6  -6   2      190.43      194.29      6.20 o 
   7  -6   2       53.28       51.60      3.72 o 
   8  -6   2       18.96       20.51      4.31 o 
   9  -6   2        6.69        6.52      3.28 o 
  10  -6   2       38.62       32.47      5.80 o 
  -9  -5   2        0.11        1.03      2.93 o 
  -7  -5   2        0.78        1.25      2.03 o 
  -6  -5   2        9.86        8.43      2.01 o 
  -5  -5   2       42.51       40.19      5.14 o 
  -4  -5   2       50.84       60.17      5.28 o 
  -3  -5   2       10.97        8.16      1.76 o 
  -2  -5   2       14.55       12.12      1.09 o 
  -1  -5   2       11.00       10.96      1.04 o 
   0  -5   2      138.62      156.52      3.67 o 
   1  -5   2      667.03      707.15      8.90 o 
   2  -5   2      178.75      227.25      4.13 o 
   3  -5   2      314.74      328.47      5.27 o 
   4  -5   2        4.87        6.65      1.34 o 
   5  -5   2      280.21      278.67      5.29 o 
   6  -5   2      194.15      194.91      5.98 o 
   7  -5   2        2.91        0.33      3.20 o 
   8  -5   2        4.06       -0.25      1.98 o 
   9  -5   2       31.83       42.98      5.69 o 
  10  -5   2       23.31       30.29      5.50 o 
  -9  -4   2        1.42        2.09      2.71 o 
  -8  -4   2       76.29       67.30      6.84 o 
  -7  -4   2        0.62        0.84      1.51 o 
  -6  -4   2       85.78       94.35      7.03 o 
  -5  -4   2       24.58       24.89      3.03 o 
  -4  -4   2        7.13        4.65      1.36 o 
  -3  -4   2        1.25        0.99      0.81 o 
  -2  -4   2      824.10      878.37      8.57 o 
  -1  -4   2        0.43        1.20      0.66 o 
   0  -4   2       34.01       45.97      1.65 o 
   1  -4   2      407.98      442.15      9.04 o 
   2  -4   2      127.91      145.18      3.00 o 
   3  -4   2      307.66      333.71      4.92 o 
   4  -4   2      134.30      128.29      3.15 o 
   5  -4   2      390.47      413.86      6.18 o 
   6  -4   2       14.14       18.74      1.79 o 
   7  -4   2      252.71      261.73      7.04 o 
   8  -4   2      150.68      157.65      6.69 o 
   9  -4   2      184.14      204.03     10.23 o 
  10  -4   2        0.28        1.93      2.36 o 
  11  -4   2       12.42       21.02      4.60 o 
 -10  -3   2        1.27        2.71      2.95 o 
  -9  -3   2        9.09        3.65      2.89 o 
  -8  -3   2       65.10       65.82      6.50 o 
  -7  -3   2      156.46      148.47      8.31 o 
  -6  -3   2      300.82      273.24      7.72 o 
  -5  -3   2      113.59      113.39      3.24 o 
  -4  -3   2      370.39      391.92      8.04 o 
  -3  -3   2      616.13      606.20      6.92 o 
  -2  -3   2       74.91       84.94      2.15 o 
  -1  -3   2       82.01      115.23      7.72 o 
   0  -3   2      247.86      265.87      3.61 o 
   1  -3   2       55.30       52.60      1.84 o 
   2  -3   2      436.87      469.41      5.31 o 
   3  -3   2      123.21      125.05      2.66 o 
   4  -3   2       33.74       28.01      3.20 o 
   5  -3   2       20.64       17.98      3.33 o 
   6  -3   2       47.67       45.98      2.78 o 
   7  -3   2      238.50      235.25      5.02 o 
   8  -3   2       19.04       18.59      2.55 o 
   9  -3   2      106.61       96.03      6.88 o 
  10  -3   2       62.28       56.88      6.22 o 
  11  -3   2       45.86       63.11      7.04 o 
 -10  -2   2        6.33        7.98      3.62 o 
  -9  -2   2        0.02        0.32      2.41 o 
  -8  -2   2      105.68      105.03      6.06 o 
  -7  -2   2       18.96       21.23      2.42 o 
  -6  -2   2       47.76       45.37      2.38 o 
  -5  -2   2      793.52      796.75      9.11 o 
  -4  -2   2      382.47      346.35      7.45 o 
  -3  -2   2     2542.47     2757.97     20.85 o 
  -2  -2   2      732.16      773.08      7.43 o 
  -1  -2   2      704.11      680.50      6.71 o 
   0  -2   2      459.63      458.89      4.73 o 
   1  -2   2     1331.94     1322.23     14.13 o 
   2  -2   2       83.42       86.57      1.82 o 
   3  -2   2        1.95        3.38      0.68 o 
   4  -2   2      313.83      324.73      5.47 o 
   5  -2   2       36.07       35.48      1.72 o 
   6  -2   2       94.55      102.71      2.95 o 
   7  -2   2       38.93       33.42      2.12 o 
   8  -2   2        0.62        1.58      1.56 o 
   9  -2   2       42.00       52.04      5.41 o 
  10  -2   2       13.81       11.86      3.36 o 
  11  -2   2       24.89       37.38      5.71 o 
 -10  -1   2       16.92       18.86      2.98 o 
  -9  -1   2       17.22       15.58      2.58 o 
  -8  -1   2       57.67       55.03      3.97 o 
  -7  -1   2        0.01        0.17      1.15 o 
  -6  -1   2       96.71       94.41      3.01 o 
  -5  -1   2      580.70      597.11      7.45 o 
  -4  -1   2       20.24       14.89      1.24 o 
  -3  -1   2     1597.33     1638.74     13.41 o 
  -2  -1   2      541.75      553.51      5.73 o 
  -1  -1   2      530.60      531.84      6.19 o 
   0  -1   2     2197.37     2222.22     15.64 o 
   1  -1   2     2911.13     2886.42     40.98 o 
   2  -1   2      651.31      663.98      7.72 o 
   3  -1   2      298.12      327.74      4.48 o 
   4  -1   2     1128.61     1139.34     12.13 o 
   5  -1   2       34.22       42.84      1.77 o 
   6  -1   2       25.71       22.13      2.49 o 
   7  -1   2        0.04       -0.03      1.26 o 
   8  -1   2        0.50        2.80      1.14 o 
   9  -1   2       40.18       41.23      3.27 o 
  10  -1   2        5.00        7.80      2.81 o 
  11  -1   2        7.23        5.55      3.14 o 
 -10   0   2       13.00       18.40      3.02 o 
  -9   0   2       52.04       54.86      7.95 o 
  -8   0   2        0.87        1.20      1.13 o 
  -7   0   2       18.68       18.66      1.86 o 
  -6   0   2      135.60      125.65      3.51 o 
  -5   0   2      115.69      105.04      2.61 o 
  -4   0   2        0.07        0.94      0.54 o 
  -3   0   2      876.36      891.48      8.23 o 
  -2   0   2      164.93      163.81      2.49 o 
  -1   0   2     4629.23     4702.06     38.35 o 
   0   0   2     2052.88     1959.64     16.74 o 
   1   0   2     3460.93     3519.01     43.14 o 
   2   0   2     4841.63     4687.83     38.39 o 
   3   0   2       20.84       18.55      1.52 o 
   4   0   2       29.74       32.90      1.38 o 
   5   0   2       67.21       82.98      2.36 o 
   6   0   2      216.19      206.97      4.09 o 
   7   0   2       47.30       49.01      3.18 o 
   8   0   2        7.58        9.61      2.14 o 
   9   0   2        0.01        0.91      1.08 o 
  10   0   2        1.60        2.20      2.22 o 
  11   0   2        4.93        3.00      2.57 o 
 -10   1   2        8.26        8.25      2.36 o 
  -9   1   2       60.97       65.12      3.52 o 
  -8   1   2        6.54        8.45      1.59 o 
  -7   1   2      108.29      100.94      3.53 o 
  -6   1   2      109.88      108.64      3.40 o 
  -5   1   2        7.64        9.14      0.98 o 
  -4   1   2     1524.20     1515.81     11.06 o 
  -3   1   2      395.94      385.28      5.04 o 
  -2   1   2     1300.64     1280.03     14.35 o 
  -1   1   2    16683.53    15680.21    180.97 o 
   0   1   2        1.18       -1.06      1.35 o 
   1   1   2     8295.57     8096.86     54.04 o 
   2   1   2     1661.85     1680.58     12.36 o 
   3   1   2     1167.95     1113.01      9.20 o 
   4   1   2       65.98       63.98      2.35 o 
   5   1   2        0.32        1.90      0.84 o 
   6   1   2      132.03      120.06      3.16 o 
   7   1   2       73.04       68.25      4.28 o 
   8   1   2      251.61      238.32      5.17 o 
   9   1   2       42.44       42.55      2.64 o 
  10   1   2       16.30       21.11      3.82 o 
  11   1   2        0.31        2.16      2.35 o 
 -10   2   2        0.08       -1.27      1.44 o 
  -9   2   2       28.14       31.44      2.77 o 
  -8   2   2       89.21       85.48      3.71 o 
  -7   2   2      115.16      119.78      3.92 o 
  -6   2   2      190.73      198.15      4.67 o 
  -5   2   2      431.62      458.17      6.74 o 
  -4   2   2      727.86      640.94      8.95 o 
  -3   2   2      175.24      176.08      3.63 o 
  -2   2   2      497.78      432.83      5.10 o 
  -1   2   2     2253.26     2192.80     19.96 o 
   0   2   2      109.25      106.72      2.98 o 
   1   2   2     8952.88     8540.02     94.48 o 
   2   2   2      597.36      623.92      5.81 o 
   3   2   2      281.30      267.45      3.57 o 
   4   2   2       73.43       70.03      1.98 o 
   5   2   2      127.99      122.35      2.86 o 
   6   2   2      181.28      187.77      3.96 o 
   7   2   2        0.59       -0.68      0.87 o 
   8   2   2      509.43      484.97      7.64 o 
   9   2   2       34.94       31.56      2.34 o 
  10   2   2       31.45       24.83      2.96 o 
 -10   3   2        1.81        2.42      1.56 o 
  -9   3   2       27.34       32.18      2.87 o 
  -8   3   2       25.92       27.53      2.56 o 
  -7   3   2       72.62       72.87      4.04 o 
  -6   3   2      201.89      203.06      4.87 o 
  -5   3   2      357.03      375.56      6.21 o 
  -4   3   2       41.23       38.37      1.49 o 
  -3   3   2      404.63      448.48      4.67 o 
  -2   3   2     1616.14     1609.44     11.04 o 
  -1   3   2      113.96      112.26      2.27 o 
   0   3   2      644.68      654.84      7.87 o 
   1   3   2       64.36       61.25      1.66 o 
   2   3   2      516.11      534.79      5.39 o 
   3   3   2      366.86      366.67      4.36 o 
   4   3   2      333.42      356.15      5.92 o 
   5   3   2      626.39      591.71      6.97 o 
   6   3   2      290.12      286.15      9.43 o 
   7   3   2       71.37       67.23      2.69 o 
   8   3   2       29.86       32.54      2.90 o 
   9   3   2        2.48        3.25      1.63 o 
  10   3   2       41.57       40.57      3.60 o 
  -9   4   2       17.60       22.48      2.61 o 
  -8   4   2        0.03        0.59      1.61 o 
  -7   4   2      146.56      160.95      5.52 o 
  -6   4   2       26.07       21.45      2.03 o 
  -5   4   2      160.04      154.86      7.06 o 
  -4   4   2      325.72      307.42      5.39 o 
  -3   4   2      294.50      309.40      4.02 o 
  -2   4   2     1406.29     1412.82     10.41 o 
  -1   4   2      555.34      596.30      5.45 o 
   0   4   2      660.93      654.94      6.79 o 
   1   4   2      186.32      157.13      2.74 o 
   2   4   2        7.70       13.93      2.14 o 
   3   4   2     2297.57     2421.45     18.28 o 
   4   4   2       59.72       66.94      1.97 o 
   5   4   2        0.10       -0.40      0.64 o 
   6   4   2        3.95        2.16      1.39 o 
   7   4   2      337.32      318.29      7.80 o 
   8   4   2       10.45        8.43      1.89 o 
   9   4   2       13.16       16.57      2.61 o 
  10   4   2       24.34       27.83      3.34 o 
  11   4   2        0.00        2.97      2.62 o 
  -9   5   2        7.10        6.53      1.79 o 
  -8   5   2       14.79       20.58      2.43 o 
  -7   5   2      116.76      115.38      4.14 o 
  -6   5   2        3.72        1.68      1.14 o 
  -5   5   2      273.59      262.09      9.13 o 
  -4   5   2       93.22      100.81      3.20 o 
  -3   5   2      160.67      144.77      3.87 o 
  -2   5   2      377.01      342.44      4.37 o 
  -1   5   2       22.33       14.44      1.02 o 
   0   5   2     1573.65     1690.05     18.82 o 
   1   5   2       34.95       40.36      1.60 o 
   2   5   2      151.07      138.72      2.43 o 
   3   5   2      137.47      144.51      4.50 o 
   4   5   2       16.98       10.26      1.77 o 
   5   5   2      327.02      325.91      7.57 o 
   6   5   2       95.54       85.95      7.07 o 
   7   5   2       26.62       26.13     10.59 o 
   8   5   2        3.53       10.16      3.56 o 
   9   5   2        5.95        8.88      2.24 o 
  10   5   2       16.74       21.84      3.31 o 
  11   5   2        0.86       -0.02      2.00 o 
  -9   6   2        0.05       -0.55      1.92 o 
  -8   6   2        1.12        0.92      1.33 o 
  -7   6   2       13.61       11.17      1.89 o 
  -6   6   2        4.16        2.32      1.18 o 
  -5   6   2      140.96      142.64      4.17 o 
  -4   6   2        0.51       -0.72      1.00 o 
  -3   6   2       60.03       51.99      2.05 o 
  -2   6   2      581.76      590.54      6.34 o 
  -1   6   2       95.72       95.48      3.55 o 
   0   6   2     1000.48      976.65      9.99 o 
   1   6   2       95.25       86.06      3.00 o 
   2   6   2      630.09      696.42     11.00 o 
   3   6   2       55.22       60.49      3.42 o 
   4   6   2      100.52      106.44      4.41 o 
   5   6   2       24.98       22.19      3.33 o 
   6   6   2        0.04        0.64      1.42 o 
   7   6   2        3.19        5.35      1.82 o 
   8   6   2       10.01       10.40      2.41 o 
   9   6   2       11.13        6.29      2.27 o 
  10   6   2        7.61        8.49      2.59 o 
  -8   7   2        1.15        3.12      1.53 o 
  -7   7   2       11.39       13.79      2.75 o 
  -6   7   2       11.64       11.02      1.76 o 
  -5   7   2       11.60       17.50      2.80 o 
  -4   7   2       85.47       74.47      3.09 o 
  -3   7   2       17.25       14.32      1.43 o 
  -2   7   2       16.16       17.12      1.39 o 
  -1   7   2       29.11       29.34      2.02 o 
   0   7   2      289.50      297.25      7.14 o 
   1   7   2       11.19       14.03      2.11 o 
   2   7   2      285.05      276.65      7.05 o 
   3   7   2        2.73        2.53      1.49 o 
   4   7   2       24.47       20.84      2.57 o 
   5   7   2       13.27        9.34      2.13 o 
   6   7   2        8.90        6.67      1.97 o 
   7   7   2        0.08       -1.78      1.23 o 
   8   7   2        3.28        2.11      1.74 o 
   9   7   2        5.81        4.14      2.23 o 
  10   7   2        0.21        4.41      2.41 o 
  -7   8   2       29.34       29.48      2.84 o 
  -6   8   2       16.84       16.81      2.67 o 
  -5   8   2        0.63        1.87      1.23 o 
  -4   8   2       42.52       34.24      2.37 o 
  -3   8   2       11.20       14.82      1.79 o 
  -2   8   2       87.68       74.06      2.49 o 
  -1   8   2      108.89      111.43      4.80 o 
   0   8   2       42.20       36.49      5.00 o 
   1   8   2      214.28      204.70     10.32 o 
   2   8   2       37.05       35.98      3.20 o 
   3   8   2      123.30      125.94      9.48 o 
   4   8   2       23.49       15.04      3.51 o 
   5   8   2       56.79       49.15      5.65 o 
   6   8   2       14.16       11.36      2.42 o 
   7   8   2        2.22        2.01      1.81 o 
   8   8   2        0.75       -0.54      1.74 o 
   9   8   2        0.72        0.53      1.96 o 
  -6   9   2       18.45       15.40      2.14 o 
  -5   9   2        1.70        3.07      1.36 o 
  -4   9   2       50.88       54.72      3.56 o 
  -3   9   2       48.09       62.84      6.28 o 
  -2   9   2        4.26        3.17      3.37 o 
  -1   9   2        2.40        4.17      2.02 o 
   0   9   2       67.76       75.60      4.49 o 
   1   9   2        7.35        8.15      2.19 o 
   2   9   2      321.17      338.49      8.89 o 
   3   9   2       62.83       64.54      4.38 o 
   4   9   2      114.92      111.69      6.20 o 
   5   9   2       86.60       77.31      5.06 o 
   6   9   2        4.92        2.88      2.04 o 
   7   9   2        1.77        1.01      3.21 o 
   8   9   2        3.22        2.58      2.20 o 
  -5  10   2       11.08       19.03      4.31 o 
  -4  10   2       31.58       32.15      5.25 o 
  -3  10   2       19.33       21.82      4.44 o 
  -2  10   2       44.71       44.85      5.82 o 
  -1  10   2        2.12        7.08      2.99 o 
   0  10   2        7.02        9.19      4.43 o 
   1  10   2        3.70        5.12      2.11 o 
   2  10   2       13.67       18.39      2.95 o 
   3  10   2        4.71        6.23      2.91 o 
   4  10   2       10.33        6.66      3.05 o 
   5  10   2        7.80        9.11      2.83 o 
   6  10   2        2.32       -0.56      1.78 o 
   7  10   2       10.39       12.30      4.09 o 
  -4  11   2        9.33       14.16      4.41 o 
  -3  11   2        4.65        5.50      3.33 o 
  -2  11   2       25.29       31.77      5.58 o 
  -1  11   2        2.75        4.24      2.20 o 
   0  11   2       23.97       25.39      3.48 o 
   1  11   2        2.35        5.33      2.51 o 
   2  11   2        5.82        0.12      4.77 o 
   3  11   2        3.89        4.05      2.07 o 
   4  11   2        0.29       -0.44      1.60 o 
   5  11   2        1.39        2.95      2.37 o 
  -1  12   2       11.42       11.88      4.57 o 
   0  12   2        8.32        9.64      2.91 o 
   1  12   2       12.67       14.48      3.81 o 
   2  12   2        2.01        5.53      2.55 o 
   3  12   2        4.22        5.85      2.57 o 
  -2 -11   3       36.75       45.05      4.61 o 
  -1 -11   3        2.30        2.31      2.32 o 
   0 -11   3        3.36        2.23      2.59 o 
   1 -11   3        0.03       -1.26      1.95 o 
   2 -11   3        3.65        2.95      3.03 o 
   3 -11   3        0.85        0.78      3.35 o 
   4 -11   3       13.34       18.81      5.03 o 
  -4 -10   3       17.82       30.49      3.98 o 
  -3 -10   3        0.00        2.34      2.44 o 
  -2 -10   3       44.34       42.88      4.26 o 
  -1 -10   3        1.01        1.15      1.76 o 
   0 -10   3       10.56       10.31      2.58 o 
   1 -10   3       48.00       48.65      6.12 o 
   2 -10   3        6.37        9.74      3.62 o 
   3 -10   3        0.00       -0.90      2.85 o 
   4 -10   3        5.39        3.19      3.28 o 
   5 -10   3        0.32        1.97      2.93 o 
   6 -10   3       14.07       21.16      4.87 o 
  -6  -9   3        0.00       -2.00      1.84 o 
  -5  -9   3       14.21       17.91      3.27 o 
  -4  -9   3       15.81       23.99      5.41 o 
  -3  -9   3        1.18        1.08      1.70 o 
  -2  -9   3       57.47       60.38     12.30 o 
  -1  -9   3        7.26        3.22      2.77 o 
   0  -9   3      127.52      140.83      5.89 o 
   1  -9   3        0.49        0.08      1.56 o 
   2  -9   3        1.24        0.60      1.74 o 
   3  -9   3       34.96       30.63      5.23 o 
   4  -9   3       15.18       22.33      4.69 o 
   5  -9   3       13.11        8.71      2.57 o 
   6  -9   3        5.82       10.11      2.57 o 
   7  -9   3        0.21        2.51      2.78 o 
  -7  -8   3        3.78        5.85      3.35 o 
  -6  -8   3       11.03       15.78      3.89 o 
  -5  -8   3       20.40       14.69      2.83 o 
  -4  -8   3        7.33        5.55      2.05 o 
  -3  -8   3       20.16       20.80      4.52 o 
  -2  -8   3       35.74       36.23      4.49 o 
  -1  -8   3       59.68       53.79      5.50 o 
   0  -8   3      125.70      122.46      5.26 o 
   1  -8   3      102.09      121.72      5.27 o 
   2  -8   3        1.04        0.72      1.72 o 
   3  -8   3       49.21       42.87      2.64 o 
   4  -8   3        0.88        1.20      1.52 o 
   5  -8   3        2.26        3.23      1.80 o 
   6  -8   3        0.00       -1.80      1.50 o 
   7  -8   3        4.11        4.45      2.14 o 
   8  -8   3       11.89       14.13      4.23 o 
  -7  -7   3        0.02       -0.66      1.61 o 
  -6  -7   3        2.59        0.71      1.68 o 
  -5  -7   3       22.93       25.37      3.22 o 
  -4  -7   3       13.61       19.66      3.93 o 
  -3  -7   3      168.80      182.11     15.12 o 
  -2  -7   3        0.14        0.22      1.14 o 
  -1  -7   3        8.60        7.47      1.95 o 
   0  -7   3       98.19       98.33      4.48 o 
   1  -7   3        9.35        9.90      2.29 o 
   2  -7   3        6.77        6.02      1.37 o 
   3  -7   3       52.06       49.42      2.65 o 
   4  -7   3       58.63       58.09      3.67 o 
   5  -7   3       73.51       71.08      6.65 o 
   6  -7   3        0.82       -0.31      1.54 o 
   7  -7   3        0.75       -1.88      1.51 o 
   8  -7   3        0.07       -3.05      2.03 o 
   9  -7   3        5.06        4.01      3.28 o 
  -8  -6   3        7.35        2.85      3.27 o 
  -7  -6   3        2.07        2.44      2.00 o 
  -6  -6   3        3.13       -0.16      1.80 o 
  -5  -6   3       61.18       66.76      4.34 o 
  -4  -6   3       12.00       16.05      3.01 o 
  -3  -6   3      505.12      489.70     10.16 o 
  -2  -6   3       38.10       35.42      3.00 o 
  -1  -6   3       71.35       74.31      3.79 o 
   0  -6   3      404.60      405.09      8.94 o 
   1  -6   3        3.07        2.11      1.66 o 
   2  -6   3       44.81       41.24      2.16 o 
   3  -6   3        0.00       -0.14      0.97 o 
   4  -6   3       88.56       84.52      3.12 o 
   5  -6   3       85.16       84.00      4.17 o 
   6  -6   3       69.67       62.27      3.98 o 
   7  -6   3       43.68       41.38      3.58 o 
   8  -6   3       29.81       24.23      3.19 o 
   9  -6   3       27.87       33.48      5.38 o 
  10  -6   3        1.98       10.15      3.97 o 
  -9  -5   3        0.58       -2.36      2.52 o 
  -8  -5   3       18.27       22.41      5.11 o 
  -7  -5   3       19.17       17.46      4.12 o 
  -6  -5   3        0.42       -1.34      1.31 o 
  -5  -5   3       70.72       70.48      4.33 o 
  -4  -5   3       20.09       19.04      4.16 o 
  -3  -5   3      230.36      249.70      6.72 o 
  -2  -5   3       49.58       55.20      2.15 o 
  -1  -5   3      466.92      505.22      6.44 o 
   0  -5   3      422.84      430.77      6.72 o 
   1  -5   3        1.97        0.18      0.73 o 
   2  -5   3      340.39      343.93      5.26 o 
   3  -5   3      473.05      492.30      9.52 o 
   4  -5   3       23.27       24.13      1.77 o 
   5  -5   3        5.38        4.50      1.56 o 
   6  -5   3       46.69       45.99      3.34 o 
   7  -5   3      185.36      202.71     15.69 o 
   8  -5   3        0.08       -1.49      1.53 o 
   9  -5   3       32.44       34.91      5.17 o 
  10  -5   3        1.34        2.85      2.71 o 
  -9  -4   3        2.28        3.87      3.06 o 
  -8  -4   3       14.22       17.49      4.39 o 
  -7  -4   3       42.65       37.92      5.39 o 
  -6  -4   3      151.67      154.75     16.01 o 
  -5  -4   3      109.93      115.78      8.00 o 
  -4  -4   3        5.55        6.61      1.34 o 
  -3  -4   3       20.23       19.13      1.72 o 
  -2  -4   3       24.95       29.12      2.96 o 
  -1  -4   3     1122.87     1129.13     10.59 o 
   0  -4   3        0.81       -1.13      0.78 o 
   1  -4   3     1063.50     1127.17     14.92 o 
   2  -4   3        0.04       -0.51      0.60 o 
   3  -4   3      642.68      700.19      7.73 o 
   4  -4   3      130.35      123.33      3.03 o 
   5  -4   3       30.92       31.13      2.67 o 
   6  -4   3        0.05       -0.17      1.62 o 
   7  -4   3       85.39       88.45      7.87 o 
   8  -4   3       97.87      107.54      7.92 o 
   9  -4   3      102.23      101.82      7.15 o 
  10  -4   3        0.04       -2.69      1.79 o 
  11  -4   3        6.47       10.50      3.43 o 
  -9  -3   3        1.86        4.04      2.95 o 
  -8  -3   3       11.73       18.76      4.23 o 
  -7  -3   3       31.66       30.07      4.79 o 
  -6  -3   3       99.04       99.04      3.50 o 
  -5  -3   3      440.70      460.72     11.39 o 
  -4  -3   3      366.48      357.20      8.66 o 
  -3  -3   3     1010.57      989.13     10.10 o 
  -2  -3   3      178.48      195.39      3.57 o 
  -1  -3   3      683.57      644.06      6.94 o 
   0  -3   3       10.11       14.35      1.08 o 
   1  -3   3     2271.56     2269.55     18.21 o 
   2  -3   3      703.14      744.87      7.36 o 
   3  -3   3       13.90       31.84      1.47 o 
   4  -3   3      291.94      311.37      4.52 o 
   5  -3   3      112.09      121.55      2.97 o 
   6  -3   3       19.44       20.07      2.30 o 
   7  -3   3       26.41       28.78      4.25 o 
   8  -3   3       88.59       87.11      4.43 o 
   9  -3   3       35.11       37.98      3.50 o 
  10  -3   3        5.59        0.70      2.24 o 
  11  -3   3       16.09       19.92      4.43 o 
  -9  -2   3       15.17       16.89      4.47 o 
  -8  -2   3        2.71        2.63      1.62 o 
  -7  -2   3        0.44        1.21      1.90 o 
  -6  -2   3       16.51       18.07      2.28 o 
  -5  -2   3      100.47      108.58      3.88 o 
  -4  -2   3      794.58      871.27      9.51 o 
  -3  -2   3      399.72      377.25      5.33 o 
  -2  -2   3       36.64       34.90      1.56 o 
  -1  -2   3      661.39      631.64      7.42 o 
   0  -2   3       73.71       73.45      1.88 o 
   1  -2   3     1260.57     1289.72     10.49 o 
   2  -2   3      346.41      374.50      5.63 o 
   3  -2   3      775.38      755.87      9.71 o 
   4  -2   3     2579.23     2703.99     21.25 o 
   5  -2   3       10.35       12.41      1.22 o 
   6  -2   3      145.78      146.72      3.35 o 
   7  -2   3       25.35       17.67      3.10 o 
   8  -2   3        6.17        7.12      3.12 o 
   9  -2   3        9.77       10.48      2.24 o 
  10  -2   3       14.70       14.59      3.63 o 
  11  -2   3       63.17       60.52      6.61 o 
 -10  -1   3        2.05       -0.63      2.63 o 
  -9  -1   3        2.49        3.16      1.79 o 
  -8  -1   3       10.12        8.69      2.09 o 
  -7  -1   3        0.40        2.55      1.39 o 
  -6  -1   3       14.56       13.06      2.65 o 
  -5  -1   3       24.31       19.14      1.60 o 
  -4  -1   3      318.42      316.30      4.95 o 
  -3  -1   3      337.53      349.90      8.03 o 
  -2  -1   3     1135.65     1111.19      9.87 o 
  -1  -1   3     2084.02     2059.62     15.54 o 
   0  -1   3      877.04      869.05      7.63 o 
   1  -1   3      683.74      662.09      6.02 o 
   2  -1   3       73.88       87.30      3.93 o 
   3  -1   3      128.99      119.16      4.41 o 
   4  -1   3      236.03      222.98      4.33 o 
   5  -1   3       73.55       87.33      2.26 o 
   6  -1   3      679.54      707.02      8.96 o 
   7  -1   3       16.71       19.24      1.74 o 
   8  -1   3        2.98        3.60      1.47 o 
   9  -1   3        7.59       10.97      2.17 o 
  10  -1   3       18.81       17.04      2.61 o 
  11  -1   3       22.10       28.09      4.82 o 
 -10   0   3        3.00        2.71      1.96 o 
  -9   0   3        1.56        2.60      1.82 o 
  -8   0   3        0.27        2.34      1.54 o 
  -7   0   3        0.21       -1.60      1.06 o 
  -6   0   3       37.53       39.40     11.90 o 
  -5   0   3        0.10        1.64      2.26 o 
  -4   0   3        1.31        2.19      0.74 o 
  -3   0   3       88.82       91.37      2.53 o 
  -2   0   3       90.14       80.42      2.85 o 
  -1   0   3     1514.77     1520.43     11.84 o 
   0   0   3     1158.72     1184.40      9.42 o 
   1   0   3     3650.13     3712.92     25.26 o 
   2   0   3       33.38       32.57      1.68 o 
   3   0   3      462.83      462.41      8.98 o 
   4   0   3       75.67       73.67      2.68 o 
   5   0   3      287.96      288.50      6.48 o 
   6   0   3        8.23        8.20      1.11 o 
   7   0   3        4.97        4.21      1.20 o 
   8   0   3        1.86        1.86      1.10 o 
   9   0   3        0.06       -0.84      1.23 o 
  10   0   3       13.95        9.95      4.43 o 
  11   0   3        0.85        0.82      2.19 o 
  12   0   3       19.83       16.30      4.28 o 
 -10   1   3        0.10        3.18      2.07 o 
  -9   1   3       32.68       36.42      3.85 o 
  -8   1   3        9.17        7.44      2.09 o 
  -7   1   3        0.00        0.76      1.31 o 
  -6   1   3       90.75       88.00      4.09 o 
  -5   1   3       36.68       40.30      6.02 o 
  -4   1   3        3.53        1.92      0.90 o 
  -3   1   3       79.58       87.01      3.20 o 
  -2   1   3     1306.10     1281.38     13.90 o 
  -1   1   3       33.57       25.68      2.70 o 
   0   1   3    11103.06    10819.80     87.81 o 
   1   1   3     5898.00     5963.55     39.32 o 
   2   1   3       91.57       81.39      1.79 o 
   3   1   3     1367.26     1340.14     18.83 o 
   4   1   3       14.52       20.62      2.23 o 
   5   1   3      371.01      373.15      5.36 o 
   6   1   3        1.65        1.20      0.80 o 
   7   1   3       44.21       45.75      4.23 o 
   8   1   3       36.04       42.24      2.45 o 
   9   1   3        0.41        0.37      1.32 o 
  10   1   3        0.27        0.44      2.33 o 
  11   1   3        0.06       -0.56      2.06 o 
  -9   2   3       16.72       17.56      2.99 o 
  -8   2   3        2.93        4.66      1.89 o 
  -7   2   3        3.91        5.07      1.69 o 
  -6   2   3        5.78        4.22      1.26 o 
  -5   2   3      156.05      174.29      4.22 o 
  -4   2   3      221.06      188.56      5.15 o 
  -3   2   3       46.59       27.92      4.04 o 
  -2   2   3      628.27      603.87      8.60 o 
  -1   2   3      259.18      265.68      4.93 o 
   0   2   3    10087.86     9737.60     92.45 o 
   1   2   3      147.33      162.88      4.53 o 
   2   2   3     2893.27     2898.13     20.59 o 
   3   2   3        1.23        0.55      0.56 o 
   4   2   3     1157.36     1108.18     10.01 o 
   5   2   3     1029.27     1040.34     10.04 o 
   6   2   3        4.33        0.56      0.78 o 
   7   2   3       20.80       20.22      1.69 o 
   8   2   3       37.78       34.10      2.28 o 
   9   2   3        1.22        2.09      1.17 o 
  10   2   3        3.34        4.98      1.71 o 
  11   2   3        0.01       -0.43      2.25 o 
  -9   3   3        0.32        3.06      2.03 o 
  -8   3   3        0.68        0.92      1.47 o 
  -7   3   3        5.73        5.21      1.76 o 
  -6   3   3        6.62        5.56      1.35 o 
  -5   3   3        8.75        8.50      2.08 o 
  -4   3   3      354.37      381.98      7.43 o 
  -3   3   3      191.34      171.01      4.74 o 
  -2   3   3      787.04      746.24     10.33 o 
  -1   3   3      406.88      384.81      4.64 o 
   0   3   3       33.96       47.80      1.99 o 
   1   3   3      419.03      433.65      4.99 o 
   2   3   3     1155.59     1090.42      9.47 o 
   3   3   3      203.86      231.73      3.55 o 
   4   3   3      622.46      603.68      6.69 o 
   5   3   3        0.17        1.42      0.78 o 
   6   3   3       74.78       79.06      2.61 o 
   7   3   3       19.33       16.78      1.62 o 
   8   3   3       61.73       58.03      2.76 o 
   9   3   3       33.69       34.89      3.11 o 
  10   3   3        0.24       -0.25      1.43 o 
  11   3   3        0.75       -0.67      2.46 o 
  -9   4   3        4.73        3.31      2.10 o 
  -8   4   3       12.32       12.04      1.96 o 
  -7   4   3        1.28        1.41      1.18 o 
  -6   4   3       17.79       15.09      1.90 o 
  -5   4   3      182.29      179.18      4.55 o 
  -4   4   3      160.96      154.29      3.95 o 
  -3   4   3       65.44       67.65      1.93 o 
  -2   4   3      898.81      949.18     17.18 o 
  -1   4   3        6.80       15.18      1.16 o 
   0   4   3       78.84       71.26      2.11 o 
   1   4   3        2.26        3.51      0.73 o 
   2   4   3      545.83      489.44      5.82 o 
   3   4   3      266.06      287.84      4.12 o 
   4   4   3      330.67      326.95      4.59 o 
   5   4   3      221.60      226.10      4.01 o 
   6   4   3      298.18      282.71      4.86 o 
   7   4   3      253.19      254.63     11.67 o 
   8   4   3       35.21       33.28      5.96 o 
   9   4   3       18.39       18.02      2.65 o 
  10   4   3        0.15       -0.60      1.42 o 
  11   4   3        1.34        6.65      3.01 o 
  -9   5   3        0.30        2.34      1.97 o 
  -8   5   3       11.54       12.93      2.46 o 
  -7   5   3        2.29       -0.56      1.19 o 
  -6   5   3       41.05       36.58      2.94 o 
  -5   5   3        2.68        2.18      1.11 o 
  -4   5   3       85.16       78.29      2.99 o 
  -3   5   3       11.17       14.19      1.57 o 
  -2   5   3       89.68       88.16      2.62 o 
  -1   5   3      158.08      125.00      3.04 o 
   0   5   3      350.00      380.77      5.98 o 
   1   5   3      112.34      127.07      2.89 o 
   2   5   3      547.64      504.43      5.95 o 
   3   5   3        2.50        2.29      0.69 o 
   4   5   3      278.33      243.63      6.09 o 
   5   5   3       38.45       32.29      2.71 o 
   6   5   3       94.23       91.68      4.27 o 
   7   5   3       25.26       30.71      4.14 o 
   8   5   3      139.23      130.55      7.94 o 
   9   5   3       53.35       47.60      3.93 o 
  10   5   3        3.38        0.84      1.71 o 
  11   5   3        1.22        0.57      2.01 o 
  -8   6   3       31.06       28.84      3.23 o 
  -7   6   3        0.24        0.96      1.26 o 
  -6   6   3       18.80       16.22      2.10 o 
  -5   6   3       63.34       63.08      3.09 o 
  -4   6   3       40.51       36.42      2.34 o 
  -3   6   3       14.74       11.12      3.12 o 
  -2   6   3        5.93        4.48      1.14 o 
  -1   6   3      333.50      344.09      5.53 o 
   0   6   3       45.21       59.63      2.32 o 
   1   6   3      139.56      125.96      5.49 o 
   2   6   3      120.13      124.35      4.53 o 
   3   6   3      107.61      101.94      8.71 o 
   4   6   3       74.92       74.57      3.89 o 
   5   6   3       31.36       34.08      2.94 o 
   6   6   3       28.33       28.72      2.98 o 
   7   6   3        0.07        1.05      1.44 o 
   8   6   3       84.53       81.44     10.57 o 
   9   6   3       12.27        7.95      2.15 o 
  10   6   3       14.46       12.59      2.81 o 
  -8   7   3       15.56       17.60      3.28 o 
  -7   7   3        6.31        3.67      1.50 o 
  -6   7   3       28.60       30.12      2.67 o 
  -5   7   3        2.26        1.93      1.14 o 
  -4   7   3       27.44       26.47      2.22 o 
  -3   7   3        3.65        4.35      1.65 o 
  -2   7   3        0.03        0.53      0.95 o 
  -1   7   3      135.73      142.20      5.00 o 
   0   7   3        1.86        0.45      0.98 o 
   1   7   3      650.37      647.32     11.18 o 
   2   7   3        6.11        4.21      1.58 o 
   3   7   3       14.73       18.18      2.39 o 
   4   7   3       17.91       14.99      2.40 o 
   5   7   3       10.19       13.45      2.45 o 
   6   7   3       10.19        6.42      1.89 o 
   7   7   3        6.12        3.49      2.43 o 
   8   7   3        1.48        3.75      2.05 o 
   9   7   3        0.03        1.44      1.90 o 
  10   7   3        7.97        2.29      2.11 o 
  -7   8   3        5.05        4.51      2.04 o 
  -6   8   3       21.64       15.59      2.72 o 
  -5   8   3        5.61       10.35      2.14 o 
  -4   8   3        4.99        2.75      1.67 o 
  -3   8   3        0.45        0.89      1.24 o 
  -2   8   3       19.10       25.84      2.67 o 
  -1   8   3       54.24       51.18      3.54 o 
   0   8   3       30.59       30.11      5.51 o 
   1   8   3      120.26      118.14      8.16 o 
   2   8   3      100.86      101.81      4.74 o 
   3   8   3      375.05      357.07     17.69 o 
   4   8   3        0.15       -1.22      1.45 o 
   5   8   3       24.30       21.41      2.99 o 
   6   8   3        0.39        1.49      1.63 o 
   7   8   3        0.78       -0.78      1.55 o 
   8   8   3        0.61        2.01      2.04 o 
   9   8   3        0.36        1.96      2.19 o 
  -6   9   3       27.60       26.71      3.49 o 
  -5   9   3        0.47        2.17      1.87 o 
  -4   9   3        7.32        7.44      2.05 o 
  -3   9   3       23.29       28.56      4.85 o 
  -2   9   3       82.05       72.15      6.72 o 
  -1   9   3       24.37       22.29      4.07 o 
   0   9   3       12.51       10.17      2.30 o 
   1   9   3       65.86       74.68      4.50 o 
   2   9   3        0.14        0.89      1.64 o 
   3   9   3       58.75       50.45      4.01 o 
   4   9   3        0.48        0.13      1.60 o 
   5   9   3       18.83       24.66      4.15 o 
   6   9   3       17.72       22.23      3.36 o 
   7   9   3       18.68       16.49      2.98 o 
   8   9   3        3.32        6.95      2.49 o 
  -5  10   3        0.15        0.71      2.87 o 
  -4  10   3        7.60        8.45      3.71 o 
  -3  10   3        7.39        6.61      3.16 o 
  -2  10   3       33.84       22.85      4.98 o 
  -1  10   3        0.34        0.57      1.76 o 
   0  10   3       37.94       42.15      4.07 o 
   1  10   3       67.66       78.00      4.92 o 
   2  10   3        2.36        2.63      2.04 o 
   3  10   3       99.63      118.97      5.73 o 
   4  10   3        1.17        0.63      1.94 o 
   5  10   3       63.68       58.79      5.55 o 
   6  10   3       13.55       10.75      2.77 o 
   7  10   3       11.58       15.40      3.59 o 
  -3  11   3        0.34        4.79      3.44 o 
  -2  11   3        9.52        8.36      3.77 o 
  -1  11   3       14.69       24.01      5.33 o 
   0  11   3        0.19        1.81      2.08 o 
   1  11   3       11.82       13.50      2.92 o 
   2  11   3       50.02       64.41      8.62 o 
   3  11   3       16.90       22.30      3.54 o 
   4  11   3        8.35        6.85      3.54 o 
   5  11   3        6.76        6.40      3.64 o 
   0  12   3        4.27        2.22      2.35 o 
   1  12   3        0.09        1.72      2.27 o 
   2  12   3       10.88       10.59      3.47 o 
   3  12   3        6.13        6.22      4.15 o 
  -1 -11   4       10.26       10.33      2.80 o 
   0 -11   4        4.89        7.19      2.44 o 
   1 -11   4        7.01        6.09      3.74 o 
   2 -11   4       20.00       19.84      5.34 o 
   3 -11   4       22.72       30.29      6.15 o 
  -3 -10   4        1.63        4.03      2.14 o 
  -2 -10   4       12.35        9.09      2.48 o 
  -1 -10   4        0.04        0.53      1.61 o 
   0 -10   4        6.55        4.11      1.93 o 
   1 -10   4        0.10        1.51      3.16 o 
   2 -10   4        4.95       10.09      4.11 o 
   3 -10   4        9.12       11.64      4.16 o 
   4 -10   4        3.94        3.63      3.27 o 
   5 -10   4       25.44       36.13      6.15 o 
   6 -10   4        0.00        1.59      3.33 o 
  -5  -9   4       11.62        7.24      5.21 o 
  -4  -9   4        7.93        9.67      4.49 o 
  -3  -9   4        0.05        0.00      1.57 o 
  -2  -9   4        0.11       -0.62      1.50 o 
  -1  -9   4        6.76        3.28      1.83 o 
   0  -9   4       41.03       44.52      4.99 o 
   1  -9   4       27.21       19.58      4.50 o 
   2  -9   4       20.57       27.85      5.28 o 
   3  -9   4        3.47       11.83      4.00 o 
   4  -9   4       57.09       43.97      5.98 o 
   5  -9   4        8.38       12.32      4.25 o 
   6  -9   4        1.69        1.70      2.07 o 
   7  -9   4        1.99        0.04      2.00 o 
  -6  -8   4        0.27       -0.25      2.92 o 
  -5  -8   4        9.49       13.15      2.75 o 
  -4  -8   4        9.29        4.84      2.13 o 
  -3  -8   4       93.65       92.45      5.16 o 
  -2  -8   4        9.87       13.52      2.43 o 
  -1  -8   4       16.82       14.68      5.17 o 
   0  -8   4        2.47        1.63      1.49 o 
   1  -8   4       13.52        8.56      2.31 o 
   2  -8   4       25.83       29.49      8.37 o 
   3  -8   4        1.35        1.65      2.84 o 
   4  -8   4       20.90       13.22      2.35 o 
   5  -8   4       63.59       72.26      4.49 o 
   6  -8   4       14.68       19.42      3.13 o 
   7  -8   4       11.19        8.05      2.50 o 
   8  -8   4        0.12        1.86      2.43 o 
  -7  -7   4        0.00        1.35      2.78 o 
  -6  -7   4        0.01        0.08      1.56 o 
  -5  -7   4        1.37        0.39      1.46 o 
  -4  -7   4        0.35        2.05      1.56 o 
  -3  -7   4        7.78        9.48      2.32 o 
  -2  -7   4      107.96       88.38      4.45 o 
  -1  -7   4        0.34        0.16      3.12 o 
   0  -7   4      296.02      290.44      7.58 o 
   1  -7   4      114.54      112.07      9.47 o 
   2  -7   4      155.96      146.37      4.06 o 
   3  -7   4       10.00       12.49      2.46 o 
   4  -7   4        5.48        3.53      2.62 o 
   5  -7   4        0.32       -0.09      1.75 o 
   6  -7   4        2.37        3.41      2.00 o 
   7  -7   4        9.82        9.68      2.50 o 
   8  -7   4        8.94        7.13      2.39 o 
   9  -7   4        1.16       -0.65      2.71 o 
  -7  -6   4        0.30        0.40      2.13 o 
  -6  -6   4        1.41        0.97      1.54 o 
  -5  -6   4        0.13       -0.38      1.26 o 
  -4  -6   4       50.38       49.64      3.74 o 
  -3  -6   4       32.71       32.65      3.11 o 
  -2  -6   4        3.49        0.96      2.47 o 
  -1  -6   4       72.52       72.36      6.75 o 
   0  -6   4      104.56       97.85      3.09 o 
   1  -6   4      521.79      524.41      7.30 o 
   2  -6   4      205.95      203.71      6.18 o 
   3  -6   4      247.90      238.05      4.85 o 
   4  -6   4      390.59      386.46     15.71 o 
   5  -6   4      171.59      157.10      5.57 o 
   6  -6   4       53.26       52.32      3.85 o 
   7  -6   4        0.24        1.01      1.57 o 
   8  -6   4        3.04        5.29      3.12 o 
   9  -6   4        1.03       -0.50      3.43 o 
  10  -6   4        1.26       -1.35      2.65 o 
  -8  -5   4        0.06       -0.29      2.57 o 
  -7  -5   4        1.50        1.06      2.27 o 
  -6  -5   4        3.26        4.66      2.90 o 
  -5  -5   4        3.14        5.07      2.50 o 
  -4  -5   4      121.72      117.82      5.05 o 
  -3  -5   4        6.93       10.65      2.06 o 
  -2  -5   4        9.07        6.14      1.22 o 
  -1  -5   4      316.91      346.20      9.07 o 
   0  -5   4        4.13        3.94      1.02 o 
   1  -5   4      295.79      297.62      4.98 o 
   2  -5   4       76.07       75.88      3.43 o 
   3  -5   4      324.44      312.48      5.16 o 
   4  -5   4     1017.60     1016.30     14.23 o 
   5  -5   4      195.47      191.23      6.42 o 
   6  -5   4      360.15      351.54      8.38 o 
   7  -5   4      263.70      263.27      7.53 o 
   8  -5   4       17.28       19.01      5.15 o 
   9  -5   4       23.91       22.35      3.30 o 
  10  -5   4        0.53       -2.90      1.93 o 
  -8  -4   4        0.29        0.30      2.59 o 
  -7  -4   4       56.11       49.10      6.17 o 
  -6  -4   4       30.86       34.54      5.11 o 
  -5  -4   4        0.45       -0.23      1.63 o 
  -4  -4   4       23.13       23.83      1.93 o 
  -3  -4   4       19.25       13.68      1.48 o 
  -2  -4   4      149.53      154.82      3.58 o 
  -1  -4   4        4.08        5.52      1.23 o 
   0  -4   4      105.34      110.30      3.09 o 
   1  -4   4        1.99       -0.84      0.61 o 
   2  -4   4       38.17       43.19      1.89 o 
   3  -4   4       45.40       35.95      1.73 o 
   4  -4   4      408.71      408.16      7.67 o 
   5  -4   4      216.08      212.75      5.99 o 
   6  -4   4      125.47      120.96      4.77 o 
   7  -4   4       21.60       21.89      2.73 o 
   8  -4   4       76.33       75.28      4.44 o 
   9  -4   4        1.80        0.00      1.67 o 
  10  -4   4        0.00       -3.09      2.06 o 
  11  -4   4        0.36       -0.54      2.35 o 
  -9  -3   4       29.99       26.68      5.28 o 
  -8  -3   4        9.65       11.42      3.95 o 
  -7  -3   4       56.20       53.31      6.12 o 
  -6  -3   4       28.91       23.68      5.00 o 
  -5  -3   4      140.23      133.81      3.94 o 
  -4  -3   4        0.36       -0.24      0.92 o 
  -3  -3   4       32.00       32.38      1.89 o 
  -2  -3   4      214.18      224.42      4.45 o 
  -1  -3   4       85.83       75.02      2.29 o 
   0  -3   4      341.26      349.50      4.92 o 
   1  -3   4       29.70       51.56      2.89 o 
   2  -3   4      401.60      466.25      5.89 o 
   3  -3   4       33.32       18.69      1.18 o 
   4  -3   4       69.37       70.56      1.98 o 
   5  -3   4      391.44      359.45      9.10 o 
   6  -3   4      470.39      483.08     10.31 o 
   7  -3   4       24.34       23.77      5.20 o 
   8  -3   4      178.25      189.16      6.26 o 
   9  -3   4       12.51        9.96      2.17 o 
  10  -3   4       63.56       62.69      4.56 o 
  11  -3   4        5.02        3.38      2.82 o 
  -9  -2   4        2.34        5.46      3.27 o 
  -8  -2   4        2.23       -0.48      1.54 o 
  -7  -2   4       92.53       86.92      4.56 o 
  -6  -2   4       48.28       51.66      4.28 o 
  -5  -2   4        6.31        4.82      1.69 o 
  -4  -2   4      122.08      110.44      3.71 o 
  -3  -2   4        4.93        6.60      1.71 o 
  -2  -2   4       11.60       19.02      1.40 o 
  -1  -2   4       82.12       95.29      2.46 o 
   0  -2   4     1182.42     1163.39     10.39 o 
   1  -2   4      127.40      125.30      2.56 o 
   2  -2   4        5.22        8.10      0.79 o 
   3  -2   4      531.14      522.11      8.03 o 
   4  -2   4       50.28       47.76      2.97 o 
   5  -2   4      103.98       80.60      2.96 o 
   6  -2   4       93.93       91.18     10.52 o 
   7  -2   4      232.21      224.39      6.35 o 
   8  -2   4      180.22      164.88      8.97 o 
   9  -2   4       71.78       74.46      4.45 o 
  10  -2   4       70.84       64.06      6.54 o 
  11  -2   4        0.00        3.63      2.47 o 
  -9  -1   4        3.09        1.08      1.84 o 
  -8  -1   4        1.52       -0.45      1.59 o 
  -7  -1   4       49.03       48.41      3.62 o 
  -6  -1   4       28.32       25.78      6.70 o 
  -5  -1   4        5.34        4.56      2.06 o 
  -4  -1   4      448.79      466.25      6.46 o 
  -3  -1   4      156.34      170.87      3.49 o 
  -2  -1   4      384.43      407.05      5.87 o 
  -1  -1   4      107.59       96.68      2.34 o 
   0  -1   4        9.60        6.97      0.86 o 
   1  -1   4      966.77     1015.07      8.91 o 
   2  -1   4     3576.55     3661.66     60.68 o 
   3  -1   4      976.68      939.70     11.45 o 
   4  -1   4      686.33      718.49     13.83 o 
   5  -1   4      203.75      198.72      6.20 o 
   6  -1   4      354.26      373.25      7.58 o 
   7  -1   4      191.98      186.70      5.64 o 
   8  -1   4       44.92       42.32      3.15 o 
   9  -1   4       89.11       86.87      6.48 o 
  10  -1   4        1.68        0.46      1.53 o 
  11  -1   4        6.59       13.15      3.68 o 
  12  -1   4       10.82        4.55      2.95 o 
  -9   0   4       10.62        6.86      2.25 o 
  -8   0   4       18.91       22.62      3.12 o 
  -7   0   4        0.42       -1.68      1.12 o 
  -6   0   4        0.23        1.67      1.32 o 
  -5   0   4       18.17       21.28      6.19 o 
  -4   0   4       29.13       25.53      2.45 o 
  -3   0   4       85.93       94.64      2.90 o 
  -2   0   4        5.24        5.77      0.81 o 
  -1   0   4        0.25        0.17      0.77 o 
   0   0   4      415.75      388.08      4.63 o 
   1   0   4     2416.75     2446.31     17.86 o 
   2   0   4      191.72      231.98      3.17 o 
   3   0   4     2659.83     2746.85     44.01 o 
   4   0   4      257.32      252.11      5.25 o 
   5   0   4     1912.02     1945.32     29.64 o 
   6   0   4      253.41      267.79      5.90 o 
   7   0   4       64.43       57.69      3.32 o 
   8   0   4       10.02        9.70      1.99 o 
   9   0   4       34.87       29.54      2.99 o 
  10   0   4        6.12        5.92      1.98 o 
  11   0   4        9.67        6.06      2.08 o 
  12   0   4        1.01       -2.84      2.06 o 
  -9   1   4        4.87        2.73      2.11 o 
  -8   1   4       61.12       80.44      7.25 o 
  -7   1   4        4.27        3.88      1.63 o 
  -6   1   4        9.80        6.90      2.43 o 
  -5   1   4        3.35        3.50      1.41 o 
  -4   1   4        0.10        0.08      1.93 o 
  -3   1   4        5.15        9.39      2.19 o 
  -2   1   4      545.88      542.88     10.60 o 
  -1   1   4       65.49       83.13      2.88 o 
   0   1   4       19.94       16.98      1.06 o 
   1   1   4      837.50      842.08      7.72 o 
   2   1   4     2887.90     2799.82     20.18 o 
   3   1   4       12.59       11.10      0.93 o 
   4   1   4      714.53      740.07     11.97 o 
   5   1   4      479.93      457.63      5.74 o 
   6   1   4      160.16      164.71      3.96 o 
   7   1   4      248.53      242.64      4.65 o 
   8   1   4      104.38      109.93      8.64 o 
   9   1   4       16.75       18.01      5.41 o 
  10   1   4        0.24        1.30      1.48 o 
  11   1   4        8.12        8.91      2.35 o 
  12   1   4        1.00        2.51      2.78 o 
  -9   2   4        2.54        3.04      1.95 o 
  -8   2   4       49.30       68.82      4.73 o 
  -7   2   4       14.73       10.02      2.22 o 
  -6   2   4       72.03       73.68      4.23 o 
  -5   2   4       43.77       53.73      3.46 o 
  -4   2   4       29.33       25.72      3.10 o 
  -3   2   4       50.38       48.69      2.81 o 
  -2   2   4      284.22      291.88      6.41 o 
  -1   2   4      740.01      719.65     13.89 o 
   0   2   4     1527.26     1613.20     14.17 o 
   1   2   4       50.50       56.26      1.73 o 
   2   2   4       19.03       17.46      1.96 o 
   3   2   4       16.61       16.47      1.13 o 
   4   2   4      600.30      595.54      6.65 o 
   5   2   4       99.39       92.32      2.53 o 
   6   2   4      180.43      194.13      8.87 o 
   7   2   4      618.70      584.66      7.79 o 
   8   2   4       80.83       84.99      3.32 o 
   9   2   4      199.10      195.56      6.61 o 
  10   2   4       27.82       20.78      3.95 o 
  11   2   4       13.76       20.24      4.50 o 
  -9   3   4        7.03        7.44      2.54 o 
  -8   3   4       40.49       48.60      4.28 o 
  -7   3   4       58.21       61.19      7.08 o 
  -6   3   4      112.02      121.47      5.26 o 
  -5   3   4      154.19      158.03      5.55 o 
  -4   3   4      104.08      104.37      4.44 o 
  -3   3   4       56.28       56.10      3.01 o 
  -2   3   4      350.94      331.40      6.61 o 
  -1   3   4      389.21      344.27      4.39 o 
   0   3   4      281.67      285.04      4.07 o 
   1   3   4       28.09       28.22      1.51 o 
   2   3   4      111.01       99.88      2.53 o 
   3   3   4        2.00        4.44      0.82 o 
   4   3   4     1870.02     1940.22     23.23 o 
   5   3   4       63.94       63.34      2.24 o 
   6   3   4       71.09       75.81      2.59 o 
   7   3   4      244.70      234.19      4.74 o 
   8   3   4       58.60       53.86      3.76 o 
   9   3   4      146.80      145.41     10.40 o 
  10   3   4        5.52        9.58      3.19 o 
  11   3   4        6.78       12.13      3.60 o 
  -8   4   4       44.81       43.26     10.29 o 
  -7   4   4       62.15       66.55      4.65 o 
  -6   4   4       95.57      101.01      4.86 o 
  -5   4   4       17.03       17.55      3.70 o 
  -4   4   4       73.61       81.90      3.94 o 
  -3   4   4       69.08       57.81      3.31 o 
  -2   4   4       54.50       66.31      3.09 o 
  -1   4   4      809.96      857.42      8.68 o 
   0   4   4      136.62      139.25      2.99 o 
   1   4   4      136.11      124.19      5.08 o 
   2   4   4      304.50      263.35      4.14 o 
   3   4   4        5.41        6.69      1.30 o 
   4   4   4       76.16       69.62      2.38 o 
   5   4   4      548.76      580.79      7.19 o 
   6   4   4      522.27      507.81      7.75 o 
   7   4   4      322.34      318.81      7.62 o 
   8   4   4       88.01       86.96      4.31 o 
   9   4   4       22.05       29.19      3.02 o 
  10   4   4        7.92        8.82      3.41 o 
  11   4   4        4.37        4.81      3.06 o 
  -8   5   4       70.06       84.12      7.09 o 
  -7   5   4        9.73        6.93      5.11 o 
  -6   5   4      143.53      138.09     14.63 o 
  -5   5   4        5.45        3.89      1.73 o 
  -4   5   4      105.81      106.46      4.58 o 
  -3   5   4        1.06        0.27      1.49 o 
  -2   5   4      158.79      163.16      6.84 o 
  -1   5   4        2.22        0.62      0.72 o 
   0   5   4      314.04      331.79      5.12 o 
   1   5   4      138.95      136.65      3.65 o 
   2   5   4       37.71       44.58      2.46 o 
   3   5   4      141.93      134.63      3.03 o 
   4   5   4        2.41       -0.38      0.74 o 
   5   5   4       23.17       21.94      2.68 o 
   6   5   4      419.11      408.84      8.78 o 
   7   5   4       54.77       57.25      3.73 o 
   8   5   4       41.82       47.68      5.03 o 
   9   5   4       27.28       27.48      3.74 o 
  10   5   4        3.94        4.74      2.20 o 
  11   5   4        8.45        6.63      3.27 o 
  -8   6   4       15.28       20.88      3.43 o 
  -7   6   4        6.02        2.37      1.89 o 
  -6   6   4       82.78       96.97      5.21 o 
  -5   6   4       77.40       79.14      4.56 o 
  -4   6   4      140.12      135.78     10.65 o 
  -3   6   4       13.57       15.99      2.30 o 
  -2   6   4       51.52       47.92      3.15 o 
  -1   6   4       28.36       32.78      2.00 o 
   0   6   4      112.26      124.75      4.20 o 
   1   6   4       35.70       40.80      2.06 o 
   2   6   4      144.57      154.60      3.47 o 
   3   6   4      325.16      336.12      7.50 o 
   4   6   4        5.11        5.32      2.08 o 
   5   6   4       96.26       92.81      4.28 o 
   6   6   4      103.44      102.80      4.70 o 
   7   6   4       56.01       48.21      3.68 o 
   8   6   4       89.02       90.75      4.79 o 
   9   6   4       23.04       18.08      2.90 o 
  10   6   4        0.21        2.01      1.93 o 
  -7   7   4       19.33       21.51      5.92 o 
  -6   7   4       43.84       47.56      5.58 o 
  -5   7   4       21.16       17.25      2.67 o 
  -4   7   4       14.05       15.81      2.51 o 
  -3   7   4       17.10       15.98      4.67 o 
  -2   7   4       19.19       21.38      2.51 o 
  -1   7   4       27.78       27.75      2.01 o 
   0   7   4       47.28       46.75      3.71 o 
   1   7   4        0.81       -1.21      1.30 o 
   2   7   4       63.57       67.01      4.85 o 
   3   7   4        7.49        8.69      2.01 o 
   4   7   4        6.27        7.05      1.96 o 
   5   7   4       85.91       91.29      4.59 o 
   6   7   4        5.39        4.77      1.89 o 
   7   7   4       38.79       39.51      9.61 o 
   8   7   4       78.11       77.44     12.14 o 
   9   7   4        0.07       -0.70      1.58 o 
  10   7   4        7.87       10.35      2.73 o 
  -6   8   4        2.53        6.01      2.18 o 
  -5   8   4       53.60       61.48      5.53 o 
  -4   8   4        4.43        6.94      2.82 o 
  -3   8   4        4.85        5.28      1.69 o 
  -2   8   4        2.88        1.69      1.57 o 
  -1   8   4       16.10       15.83      2.28 o 
   0   8   4        7.94       13.44      2.38 o 
   1   8   4       67.37       64.77      7.76 o 
   2   8   4      297.45      284.05      7.76 o 
   3   8   4      118.78      125.63      5.41 o 
   4   8   4        2.07        3.13      1.88 o 
   5   8   4      127.62      112.38      5.73 o 
   6   8   4       21.04       20.55      3.00 o 
   7   8   4       45.99       46.41      4.15 o 
   8   8   4       21.13       26.26      3.58 o 
   9   8   4        6.93        7.16      3.96 o 
  -5   9   4       21.29       29.58      4.16 o 
  -4   9   4        0.30        2.65      1.72 o 
  -3   9   4        1.79        1.78      1.51 o 
  -2   9   4        6.88        3.46      2.93 o 
  -1   9   4        4.05        1.48      2.46 o 
   0   9   4       16.03       15.54      2.63 o 
   1   9   4        6.47        3.49      1.82 o 
   2   9   4        4.47        2.85      1.93 o 
   3   9   4       70.05       61.34      4.64 o 
   4   9   4      169.01      159.70      6.45 o 
   5   9   4       17.15       16.14      2.89 o 
   6   9   4       35.66       32.08      7.02 o 
   7   9   4       25.58       26.72      4.23 o 
   8   9   4       15.52       17.89      3.30 o 
  -4  10   4        0.09        3.77      3.05 o 
  -3  10   4       43.15       53.02      6.71 o 
  -2  10   4       28.06       31.66      5.46 o 
  -1  10   4       36.04       34.26      5.57 o 
   0  10   4        0.09        0.76      1.84 o 
   1  10   4        2.17        3.46      2.01 o 
   2  10   4       20.66       19.22      3.11 o 
   3  10   4       17.52       20.51      3.32 o 
   4  10   4       29.76       25.50      3.76 o 
   5  10   4        0.55       -0.67      1.89 o 
   6  10   4       20.01       16.93      3.30 o 
   7  10   4        9.21        7.14      2.63 o 
  -2  11   4        0.03        1.60      2.84 o 
  -1  11   4       33.27       33.05      5.69 o 
   0  11   4        3.33        1.51      2.97 o 
   1  11   4        5.86        3.83      2.31 o 
   2  11   4        2.34        3.81      2.25 o 
   3  11   4        1.96       -0.02      2.23 o 
   4  11   4        0.25        2.05      2.35 o 
   5  11   4        5.53        4.91      2.50 o 
   6  11   4        1.51       -0.83      3.08 o 
   1  12   4        0.87        1.04      2.32 o 
   2  12   4        1.23        1.69      2.38 o 
  -2 -10   5        0.29       -1.17      1.68 o 
  -1 -10   5        3.02        1.81      1.95 o 
   0 -10   5        3.42        5.11      3.31 o 
   1 -10   5       16.42       19.27      4.90 o 
   2 -10   5        8.91        9.31      4.46 o 
   3 -10   5       11.93       10.58      4.33 o 
   4 -10   5       26.60       26.46      5.71 o 
   5 -10   5        0.00       -0.17      2.95 o 
  -4  -9   5        0.20       -1.60      1.53 o 
  -3  -9   5        4.59        4.25      2.42 o 
  -2  -9   5       25.21       30.45      3.58 o 
  -1  -9   5        7.30        9.86      2.46 o 
   0  -9   5       71.71       72.70      4.73 o 
   1  -9   5       17.32       21.84      4.77 o 
   2  -9   5        7.64       11.17      3.95 o 
   3  -9   5        0.92        4.09      3.01 o 
   4  -9   5       32.41       30.12      5.58 o 
   5  -9   5       10.12       11.36      4.28 o 
   6  -9   5       31.44       39.36      4.20 o 
   7  -9   5        0.97       -0.93      2.20 o 
  -5  -8   5        0.08        0.84      1.89 o 
  -4  -8   5       46.52       45.89      5.16 o 
  -3  -8   5       28.41       41.20      3.92 o 
  -2  -8   5        2.81        2.47      1.71 o 
  -1  -8   5       11.61       10.24      2.15 o 
   0  -8   5       20.16       25.37      2.98 o 
   1  -8   5      296.40      295.15      8.11 o 
   2  -8   5      134.66      134.99      8.85 o 
   3  -8   5       48.83       47.47      6.23 o 
   4  -8   5       20.65       24.22      3.05 o 
   5  -8   5        1.50        3.10      1.96 o 
   6  -8   5       57.60       66.77      4.58 o 
   7  -8   5        1.41        2.58      2.55 o 
   8  -8   5       16.42       21.20      3.52 o 
  -6  -7   5        4.44        4.60      2.84 o 
  -5  -7   5        0.03        0.33      1.93 o 
  -4  -7   5        2.81        2.45      1.62 o 
  -3  -7   5        2.96        6.50      2.01 o 
  -2  -7   5       58.27       59.76      4.03 o 
  -1  -7   5        0.06       -0.57      1.32 o 
   0  -7   5        0.61        0.81      1.43 o 
   1  -7   5      162.63      142.54      5.39 o 
   2  -7   5       12.79       14.30      2.26 o 
   3  -7   5      138.38      135.47      5.19 o 
   4  -7   5       28.17       34.14      3.76 o 
   5  -7   5       56.14       48.86      3.81 o 
   6  -7   5      122.35      122.40      6.47 o 
   7  -7   5        6.81        6.38      2.18 o 
   8  -7   5       31.48       27.42      7.11 o 
   9  -7   5        6.62        3.30      2.42 o 
  -7  -6   5        1.20        2.74      2.65 o 
  -6  -6   5        0.47       -0.02      2.14 o 
  -5  -6   5        0.03        0.62      1.46 o 
  -4  -6   5       59.62       55.81      8.75 o 
  -3  -6   5       69.65       72.81      4.25 o 
  -2  -6   5       60.54       65.93      3.89 o 
  -1  -6   5       22.55       22.40      2.66 o 
   0  -6   5        0.33        1.17      1.12 o 
   1  -6   5       22.47       21.65      1.90 o 
   2  -6   5       30.06       31.19      2.12 o 
   3  -6   5      432.83      439.22      8.99 o 
   4  -6   5       43.98       37.40      3.16 o 
   5  -6   5      214.53      194.33      6.44 o 
   6  -6   5       18.73       23.65      2.98 o 
   7  -6   5       26.26       28.34      5.23 o 
   8  -6   5       26.22       32.78      4.49 o 
   9  -6   5       21.34       16.97      3.18 o 
  10  -6   5       22.63       31.83      5.80 o 
  -7  -5   5       10.27       10.72      4.31 o 
  -6  -5   5        0.52       -2.17      2.65 o 
  -5  -5   5        6.70       10.48      3.63 o 
  -4  -5   5      211.68      225.81      7.02 o 
  -3  -5   5        2.20        2.10      1.69 o 
  -2  -5   5      209.82      204.32      4.53 o 
  -1  -5   5        4.63        5.86      1.26 o 
   0  -5   5        0.07        0.34      0.96 o 
   1  -5   5      205.30      216.17      4.41 o 
   2  -5   5        1.06        0.86      1.00 o 
   3  -5   5       45.59       38.68      4.35 o 
   4  -5   5       27.73       25.72      2.55 o 
   5  -5   5      608.37      621.93     11.25 o 
   6  -5   5       49.63       45.28      5.34 o 
   7  -5   5       39.78       36.46      3.44 o 
   8  -5   5      101.35      103.68      5.88 o 
   9  -5   5        1.42        4.14      2.13 o 
  10  -5   5       55.07       58.67      5.74 o 
  -8  -4   5        6.02       -1.40      2.97 o 
  -7  -4   5       15.71       25.57      5.17 o 
  -6  -4   5       30.16       34.32      5.34 o 
  -5  -4   5        9.85        8.42      3.38 o 
  -4  -4   5        2.38        1.62      1.27 o 
  -3  -4   5        2.55        2.71      1.15 o 
  -2  -4   5       12.11       15.38      1.59 o 
  -1  -4   5      251.35      246.37      4.66 o 
   0  -4   5       27.85       28.65      1.77 o 
   1  -4   5       43.54       40.63      2.47 o 
   2  -4   5        5.96        4.11      1.43 o 
   3  -4   5      120.56      120.49      2.96 o 
   4  -4   5        9.39       12.42      1.95 o 
   5  -4   5       91.88       82.59      4.92 o 
   6  -4   5        0.55       -0.07      1.47 o 
   7  -4   5       28.32       30.62      3.11 o 
   8  -4   5      142.22      143.80      5.88 o 
   9  -4   5        5.96        6.72      2.20 o 
  10  -4   5       56.48       58.36      4.59 o 
  11  -4   5        0.14        1.68      2.66 o 
  -8  -3   5       19.47       12.51      4.30 o 
  -7  -3   5        0.14       -0.87      2.20 o 
  -6  -3   5       63.34       56.94      5.14 o 
  -5  -3   5       25.21       28.48      7.19 o 
  -4  -3   5       80.94       81.56      4.41 o 
  -3  -3   5       12.32       10.35      1.45 o 
  -2  -3   5       85.37       86.20      3.67 o 
  -1  -3   5      129.42      129.46      3.22 o 
   0  -3   5       91.13      101.21      3.06 o 
   1  -3   5      248.00      262.60      4.38 o 
   2  -3   5      159.59      152.36      3.11 o 
   3  -3   5       48.26       42.46      1.86 o 
   4  -3   5        4.57        2.03      2.47 o 
   5  -3   5      181.25      180.43      5.35 o 
   6  -3   5       93.76       92.70      4.30 o 
   7  -3   5      209.26      208.51      6.45 o 
   8  -3   5       42.18       41.69      3.69 o 
   9  -3   5       37.84       51.45      4.29 o 
  10  -3   5       35.62       35.43      7.77 o 
  11  -3   5        0.18       -1.59      1.82 o 
  -8  -2   5        0.30        0.16      2.49 o 
  -7  -2   5       13.40       17.04      2.67 o 
  -6  -2   5       12.40       13.80      2.59 o 
  -5  -2   5       11.41       13.47      2.36 o 
  -4  -2   5      143.05      154.41      5.06 o 
  -3  -2   5        3.03        2.45      1.05 o 
  -2  -2   5       10.69        8.80      1.20 o 
  -1  -2   5        0.40        0.47      0.90 o 
   0  -2   5      276.50      276.29      4.43 o 
   1  -2   5        2.45        5.88      0.99 o 
   2  -2   5      133.36      162.17      3.82 o 
   3  -2   5        0.17       -0.01      0.96 o 
   4  -2   5     1055.49     1100.82     14.01 o 
   5  -2   5      170.53      173.76      5.05 o 
   6  -2   5       10.62       12.68      1.96 o 
   7  -2   5      427.57      394.43     15.38 o 
   8  -2   5        0.16        1.14      1.48 o 
   9  -2   5      177.38      182.13      6.45 o 
  10  -2   5        8.11        7.20      2.53 o 
  11  -2   5        0.14       -0.87      1.71 o 
  -8  -1   5       34.58       34.32      4.85 o 
  -7  -1   5       49.25       60.39      4.19 o 
  -6  -1   5       32.11       33.99      3.17 o 
  -5  -1   5       97.13       96.01      4.36 o 
  -4  -1   5        0.14        0.69      2.05 o 
  -3  -1   5      152.37      162.21      3.62 o 
  -2  -1   5       54.37       47.99      2.23 o 
  -1  -1   5        6.25        8.46      1.06 o 
   0  -1   5       10.68        9.29      1.04 o 
   1  -1   5      973.88     1017.58      9.47 o 
   2  -1   5      294.39      318.57      4.22 o 
   3  -1   5       95.83       93.78      5.27 o 
   4  -1   5      544.60      581.91      9.17 o 
   5  -1   5        1.43        0.84      1.00 o 
   6  -1   5      505.85      504.54      9.24 o 
   7  -1   5      156.88      142.60      5.06 o 
   8  -1   5        0.28       -1.70      1.14 o 
   9  -1   5      121.02      129.24      5.44 o 
  10  -1   5        6.09        5.65      1.92 o 
  11  -1   5       21.20       18.52      5.38 o 
  12  -1   5       13.63       13.67      3.63 o 
  -9   0   5        2.94        0.26      2.59 o 
  -8   0   5       59.20       58.32      4.50 o 
  -7   0   5        8.42        9.80      2.24 o 
  -6   0   5       11.94        9.67      3.87 o 
  -5   0   5      229.53      233.49      9.07 o 
  -4   0   5        1.42        0.07      1.21 o 
  -3   0   5      411.06      392.35      7.77 o 
  -2   0   5       34.67       41.45      1.74 o 
  -1   0   5        3.78        0.22      0.76 o 
   0   0   5       92.36      103.64      2.49 o 
   1   0   5      404.54      423.26      5.20 o 
   2   0   5      462.28      473.74      5.45 o 
   3   0   5      454.44      477.57     11.98 o 
   4   0   5      296.78      334.32      9.21 o 
   5   0   5      233.88      260.24      5.97 o 
   6   0   5      234.99      222.78      8.51 o 
   7   0   5      162.80      166.27      5.36 o 
   8   0   5       20.88       20.71      3.62 o 
   9   0   5      119.53      125.18      5.25 o 
  10   0   5       19.04       18.43      2.85 o 
  11   0   5       58.70       62.43      4.58 o 
  12   0   5       32.52       29.36      4.69 o 
  -8   1   5        4.46        7.13      2.39 o 
  -7   1   5       14.81       12.27      4.73 o 
  -6   1   5      137.61      132.55     12.68 o 
  -5   1   5      144.90      140.97     13.65 o 
  -4   1   5        8.21       10.31      1.91 o 
  -3   1   5      169.58      182.65      5.23 o 
  -2   1   5       94.43       95.55      3.58 o 
  -1   1   5      550.32      484.50      5.54 o 
   0   1   5       76.03       71.67      3.02 o 
   1   1   5        2.42        3.00      0.85 o 
   2   1   5     1448.59     1525.44     13.32 o 
   3   1   5        0.22       -0.13      0.60 o 
   4   1   5      182.33      184.41      3.24 o 
   5   1   5       63.79       55.96      2.48 o 
   6   1   5      155.81      160.49      5.46 o 
   7   1   5       17.62       17.85      4.91 o 
   8   1   5       50.75       49.36      3.39 o 
   9   1   5      181.20      183.16      6.25 o 
  10   1   5       11.96       12.15      2.47 o 
  11   1   5       58.43       59.68      6.46 o 
  12   1   5       20.27       20.13      3.39 o 
  -8   2   5        0.03        1.69      2.01 o 
  -7   2   5       11.08       10.64      2.31 o 
  -6   2   5       58.51       57.39      3.97 o 
  -5   2   5       54.89       53.85      7.15 o 
  -4   2   5       78.05       73.63      3.69 o 
  -3   2   5      158.93      152.11      5.95 o 
  -2   2   5      232.59      213.24      5.43 o 
  -1   2   5     2195.99     2208.13     17.20 o 
   0   2   5      308.81      307.61      4.34 o 
   1   2   5      382.23      385.46      5.82 o 
   2   2   5      183.53      224.19      3.71 o 
   3   2   5       53.17       56.05      1.94 o 
   4   2   5       13.29       11.10      1.13 o 
   5   2   5      104.83      116.35      3.78 o 
   6   2   5       37.80       33.48      1.88 o 
   7   2   5        2.51        3.04      1.24 o 
   8   2   5       19.30       20.98      2.53 o 
   9   2   5       15.66       11.57      4.30 o 
  10   2   5        0.01        1.58      1.55 o 
  11   2   5       42.46       57.05      6.88 o 
  12   2   5        4.75        6.06      3.76 o 
  -8   3   5        1.13        0.30      3.34 o 
  -7   3   5        9.35       11.69      2.56 o 
  -6   3   5       37.88       44.98      3.77 o 
  -5   3   5       12.80        9.57      2.09 o 
  -4   3   5      204.04      203.28      6.11 o 
  -3   3   5      268.58      251.33      6.49 o 
  -2   3   5       14.79       14.66      2.26 o 
  -1   3   5     2123.26     2083.74     21.79 o 
   0   3   5      197.60      190.02      3.43 o 
   1   3   5     2933.56     2896.77     21.86 o 
   2   3   5        0.31        2.17      0.82 o 
   3   3   5      310.28      323.43      4.79 o 
   4   3   5        2.25        4.90      0.97 o 
   5   3   5       44.27       50.56      2.13 o 
   6   3   5       64.98       67.17      2.53 o 
   7   3   5        0.30        1.07      1.08 o 
   8   3   5      199.40      199.33      4.73 o 
   9   3   5       74.31       59.02      6.06 o 
  10   3   5        4.12       10.98      3.55 o 
  11   3   5       10.90       10.88      3.90 o 
  -8   4   5        3.87        8.25      2.47 o 
  -7   4   5       28.01       26.38      3.50 o 
  -6   4   5       44.24       43.62      3.81 o 
  -5   4   5       46.67       44.77      3.58 o 
  -4   4   5       20.82       16.69      2.39 o 
  -3   4   5      251.80      229.23      6.36 o 
  -2   4   5      415.69      370.43      7.73 o 
  -1   4   5       32.65       29.21      1.52 o 
   0   4   5        5.28        6.41      1.01 o 
   1   4   5      557.77      543.46      6.70 o 
   2   4   5        0.48        0.61      0.78 o 
   3   4   5      131.82      162.92      3.47 o 
   4   4   5        0.81        0.70      0.77 o 
   5   4   5       39.24       46.79      2.13 o 
   6   4   5       12.74       16.14      1.58 o 
   7   4   5        4.76        6.19      1.80 o 
   8   4   5       35.64       39.46      3.43 o 
   9   4   5        1.28       -1.60      2.08 o 
  10   4   5       36.66       34.75      5.39 o 
  11   4   5        0.66        0.06      2.66 o 
  -8   5   5        2.47        3.33      2.21 o 
  -7   5   5        6.77        8.43      2.36 o 
  -6   5   5        1.66       -0.71      1.47 o 
  -5   5   5        6.32        5.12      1.83 o 
  -4   5   5      171.36      169.88      5.99 o 
  -3   5   5        9.62        8.79      1.98 o 
  -2   5   5      245.04      223.82      6.19 o 
  -1   5   5       31.56       28.80      2.45 o 
   0   5   5       16.44       14.36      1.37 o 
   1   5   5       72.60       76.84      2.57 o 
   2   5   5        4.13        2.92      1.16 o 
   3   5   5      348.17      352.99      5.43 o 
   4   5   5      143.98      157.99      3.60 o 
   5   5   5       17.06       11.54      2.30 o 
   6   5   5        8.20        5.09      1.77 o 
   7   5   5        3.81        2.36      2.74 o 
   8   5   5       17.98       14.64      2.53 o 
   9   5   5        0.21       -1.90      1.27 o 
  10   5   5       17.74       16.35      4.35 o 
  11   5   5        0.18       -0.67      2.71 o 
  -7   6   5        1.58        1.98      1.91 o 
  -6   6   5        0.64        1.16      1.59 o 
  -5   6   5       34.73       38.20      3.60 o 
  -4   6   5        1.41        1.17      1.59 o 
  -3   6   5        5.55       10.23      1.99 o 
  -2   6   5      265.71      254.65      6.83 o 
  -1   6   5        8.51       10.21      2.04 o 
   0   6   5      133.46      130.69      3.53 o 
   1   6   5        0.20        2.27      1.03 o 
   2   6   5       29.99       30.91      1.90 o 
   3   6   5      112.32      111.08      4.45 o 
   4   6   5       55.30       51.22      3.36 o 
   5   6   5       34.77       28.99      4.27 o 
   6   6   5        3.12        3.12      2.84 o 
   7   6   5       14.32       13.15      2.34 o 
   8   6   5        6.81        8.05      2.17 o 
   9   6   5        1.69       -1.34      1.68 o 
  10   6   5        1.65        2.74      1.95 o 
  11   6   5        0.12       -0.65      2.62 o 
  -6   7   5        0.38       -0.16      1.61 o 
  -5   7   5        9.62        9.51      3.90 o 
  -4   7   5        1.31        1.81      4.82 o 
  -3   7   5       27.79       26.29      2.89 o 
  -2   7   5      243.41      259.46      7.15 o 
  -1   7   5       23.40       17.08      3.88 o 
   0   7   5      473.90      484.84      7.43 o 
   1   7   5        0.15       -0.36      1.05 o 
   2   7   5      232.42      240.68      6.74 o 
   3   7   5      120.47      125.75      5.03 o 
   4   7   5       34.24       32.53      7.76 o 
   5   7   5       11.14        4.95      1.95 o 
   6   7   5        0.08       -0.27      2.84 o 
   7   7   5       12.53       12.71      2.56 o 
   8   7   5        1.68       -0.42      1.69 o 
   9   7   5       16.32       15.69      2.94 o 
  10   7   5        1.30       -1.02      1.97 o 
  -6   8   5        4.03        1.85      2.16 o 
  -5   8   5        3.14        1.34      1.73 o 
  -4   8   5        2.17        1.28      1.52 o 
  -3   8   5       20.93       26.16      2.97 o 
  -2   8   5       12.72       16.05      6.09 o 
  -1   8   5        0.30        1.21      3.47 o 
   0   8   5      466.82      511.47     10.41 o 
   1   8   5        1.19        2.37      1.75 o 
   2   8   5      412.61      421.13      9.65 o 
   3   8   5        3.72        3.36      1.98 o 
   4   8   5      261.92      256.39      7.69 o 
   5   8   5       11.58        6.60      2.29 o 
   6   8   5       80.55       66.91      4.55 o 
   7   8   5        3.68        2.56      2.02 o 
   8   8   5        3.95        4.22      2.10 o 
   9   8   5        0.99       -2.50      1.67 o 
  -5   9   5        0.99       -1.18      1.67 o 
  -4   9   5       27.12       33.72      5.01 o 
  -3   9   5       30.43       31.49      3.33 o 
  -2   9   5       22.11       21.32      4.82 o 
  -1   9   5       94.31       97.75      7.90 o 
   0   9   5       36.12       36.92      5.42 o 
   1   9   5        0.41        1.41      1.74 o 
   2   9   5      132.37      128.07      8.68 o 
   3   9   5        0.03       -0.97      1.59 o 
   4   9   5       17.78       12.75      2.90 o 
   5   9   5        0.01       -0.60      1.84 o 
   6   9   5       18.18       14.28      4.46 o 
   7   9   5        1.28       -1.14      1.95 o 
   8   9   5       13.77       10.68      2.89 o 
  -4  10   5        1.23       -1.13      2.89 o 
  -3  10   5       43.87       43.11      6.44 o 
  -2  10   5        2.87        5.80      3.03 o 
  -1  10   5       28.59       27.74      5.34 o 
   0  10   5       13.28        6.98      3.65 o 
   1  10   5        5.05        4.04      2.33 o 
   2  10   5      114.19      126.61      6.10 o 
   3  10   5       13.07       10.19      2.86 o 
   4  10   5       40.88       34.53      3.99 o 
   5  10   5        2.36       -0.10      2.01 o 
   6  10   5        4.95        3.62      2.38 o 
   7  10   5        0.18        1.60      2.43 o 
  -2  11   5        0.03        0.70      2.92 o 
  -1  11   5       16.93       30.10      5.79 o 
   0  11   5        0.24        2.55      3.20 o 
   1  11   5       17.98       18.79      4.81 o 
   2  11   5       39.48       51.62      4.66 o 
   3  11   5        4.37        5.76      2.52 o 
   4  11   5       19.58       20.27      3.61 o 
   5  11   5        0.37        0.65      2.16 o 
  -1 -10   6        0.00       -0.22      2.92 o 
   0 -10   6        2.23       -0.54      3.25 o 
   1 -10   6        3.97        9.06      3.82 o 
   2 -10   6        0.27        6.14      3.84 o 
   3 -10   6        0.66       -2.36      2.73 o 
   4 -10   6        4.72        6.72      4.08 o 
  -3  -9   6        8.10        3.81      2.22 o 
  -2  -9   6        7.21        7.13      4.03 o 
  -1  -9   6        7.74        6.81      2.32 o 
   0  -9   6       13.48       11.75      4.33 o 
   1  -9   6        0.10       -2.71      1.81 o 
   2  -9   6        0.11       -1.63      2.25 o 
   3  -9   6        2.78       -0.05      2.78 o 
   4  -9   6        4.06        3.63      3.87 o 
   5  -9   6        0.30       -2.51      2.82 o 
   6  -9   6       23.32       25.69      5.88 o 
  -4  -8   6       12.41       14.56      2.96 o 
  -3  -8   6        7.08        6.86      2.26 o 
  -2  -8   6       12.05        7.89      2.16 o 
  -1  -8   6       15.40       11.66      2.43 o 
   0  -8   6      109.31      123.74      7.11 o 
   1  -8   6       19.03       12.80      3.87 o 
   2  -8   6        0.11       -0.05      2.30 o 
   3  -8   6        0.36       -0.65      2.81 o 
   4  -8   6        7.95        3.33      2.01 o 
   5  -8   6        0.06        1.10      1.85 o 
   6  -8   6        0.32        2.63      2.05 o 
   7  -8   6        1.90        2.68      2.18 o 
   8  -8   6       26.84       36.87      4.32 o 
  -5  -7   6        2.16        5.30      2.81 o 
  -4  -7   6       43.89       43.53      7.49 o 
  -3  -7   6       10.65       12.90      2.46 o 
  -2  -7   6        5.68        4.69      1.91 o 
  -1  -7   6        5.51        4.97      1.77 o 
   0  -7   6        0.33        1.81      1.45 o 
   1  -7   6       28.88       27.12      4.89 o 
   2  -7   6       48.34       52.60      3.64 o 
   3  -7   6       19.75       14.24      2.48 o 
   4  -7   6       10.38        9.96      2.28 o 
   5  -7   6        5.55        5.67      2.07 o 
   6  -7   6        2.21        1.70      1.86 o 
   7  -7   6        0.68        0.82      1.85 o 
   8  -7   6       25.09       39.27      7.15 o 
   9  -7   6        2.18        0.83      2.23 o 
  -5  -6   6        2.18        1.51      2.33 o 
  -4  -6   6       15.22       17.32      2.74 o 
  -3  -6   6        1.74        1.93      1.47 o 
  -2  -6   6       24.48       32.37      3.09 o 
  -1  -6   6      191.32      183.61     13.08 o 
   0  -6   6        2.85        3.89      1.75 o 
   1  -6   6        2.32        1.21      1.21 o 
   2  -6   6       83.40       78.49      4.03 o 
   3  -6   6        0.01       -1.42      1.38 o 
   4  -6   6       24.59       27.66      2.93 o 
   5  -6   6       53.89       46.80      5.42 o 
   6  -6   6       39.61       40.96      5.47 o 
   7  -6   6        9.76        8.69      2.40 o 
   8  -6   6        0.06        1.69      1.85 o 
   9  -6   6        1.30        6.09      2.49 o 
  10  -6   6       33.65       38.59      4.42 o 
  -7  -5   6        3.47        6.03      3.95 o 
  -6  -5   6        0.42       -3.26      2.17 o 
  -5  -5   6       28.22       23.62      4.92 o 
  -4  -5   6        0.50        2.53      1.67 o 
  -3  -5   6       22.04       29.39      3.01 o 
  -2  -5   6        1.51        0.16      2.46 o 
  -1  -5   6      199.08      195.85      4.57 o 
   0  -5   6      224.64      222.14      4.75 o 
   1  -5   6       48.26       46.17      2.39 o 
   2  -5   6       11.58       10.95      1.46 o 
   3  -5   6      140.67      132.97      4.85 o 
   4  -5   6       50.54       44.04      7.45 o 
   5  -5   6      111.58      108.31      4.80 o 
   6  -5   6       88.07       74.87      4.38 o 
   7  -5   6        8.87        3.93      3.11 o 
   8  -5   6       74.44       65.48      6.08 o 
   9  -5   6       32.10       33.78      3.85 o 
  10  -5   6        0.63        4.61      2.33 o 
  -7  -4   6        4.88        4.08      3.58 o 
  -6  -4   6        4.94       -0.03      2.38 o 
  -5  -4   6      151.45      159.86      9.34 o 
  -4  -4   6        0.78       -1.00      1.93 o 
  -3  -4   6      187.18      186.15      4.67 o 
  -2  -4   6       11.77       12.06      1.61 o 
  -1  -4   6      115.18      117.94      3.48 o 
   0  -4   6      151.22      141.16      4.16 o 
   1  -4   6      125.66      129.63      3.39 o 
   2  -4   6      133.39      139.02      3.42 o 
   3  -4   6        4.80        7.93      3.70 o 
   4  -4   6        0.03        1.30      1.84 o 
   5  -4   6      220.67      214.30      7.64 o 
   6  -4   6       67.07       60.31      4.36 o 
   7  -4   6       26.83       28.60      3.66 o 
   8  -4   6        8.13        5.19      2.02 o 
   9  -4   6       11.39       10.44      2.59 o 
  10  -4   6        0.80        1.24      1.81 o 
  11  -4   6        5.72        5.76      2.42 o 
  -7  -3   6        2.48        0.03      2.52 o 
  -6  -3   6        4.07        4.30      2.93 o 
  -5  -3   6        7.49       10.48      2.43 o 
  -4  -3   6       14.23       14.91      2.32 o 
  -3  -3   6      190.78      188.73      4.54 o 
  -2  -3   6      152.03      154.15      3.93 o 
  -1  -3   6      293.10      289.68      5.18 o 
   0  -3   6        1.01        0.68      0.82 o 
   1  -3   6       34.82       34.36      1.85 o 
   2  -3   6        0.82        0.55      0.73 o 
   3  -3   6      131.62      137.71      4.52 o 
   4  -3   6       97.72      102.89      7.30 o 
   5  -3   6        3.38        0.29      2.04 o 
   6  -3   6        4.21        4.08      1.58 o 
   7  -3   6       71.16       70.31      4.20 o 
   8  -3   6        1.36        3.28      1.71 o 
   9  -3   6       35.73       37.07      3.69 o 
  10  -3   6        0.83       -1.37      1.57 o 
  11  -3   6       11.26       12.40      5.19 o 
  -8  -2   6        8.75        4.44      3.01 o 
  -7  -2   6        4.38        5.18      2.01 o 
  -6  -2   6       17.74       17.63      2.81 o 
  -5  -2   6       48.23       51.07      3.68 o 
  -4  -2   6       51.99       54.32      6.65 o 
  -3  -2   6      112.32      121.61      5.09 o 
  -2  -2   6       24.54       29.14      1.92 o 
  -1  -2   6      642.29      644.45     13.19 o 
   0  -2   6        0.24       -1.03      0.69 o 
   1  -2   6      326.08      304.23      4.83 o 
   2  -2   6      263.88      279.57      4.40 o 
   3  -2   6      198.71      209.27      3.38 o 
   4  -2   6       81.46       60.08      3.94 o 
   5  -2   6       24.21       26.14      2.49 o 
   6  -2   6       13.71       14.50      2.18 o 
   7  -2   6        9.69        9.66      2.47 o 
   8  -2   6       12.85       16.90      2.61 o 
   9  -2   6       10.59       10.08      2.24 o 
  10  -2   6        0.08        0.97      1.71 o 
  11  -2   6       14.15       19.82      4.93 o 
  -8  -1   6        4.94        4.37      2.29 o 
  -7  -1   6        8.26        5.40      4.88 o 
  -6  -1   6        1.20        1.71      1.70 o 
  -5  -1   6        0.12       -0.27      1.44 o 
  -4  -1   6      165.58      180.11      5.84 o 
  -3  -1   6       54.30       55.86      3.35 o 
  -2  -1   6       44.33       45.30      2.14 o 
  -1  -1   6      870.41      900.22      9.59 o 
   0  -1   6      101.41       95.90      2.73 o 
   1  -1   6      687.49      685.67      7.70 o 
   2  -1   6     1158.14     1177.93     15.89 o 
   3  -1   6     1151.86     1140.34     10.24 o 
   4  -1   6       42.79       34.78      3.05 o 
   5  -1   6       47.69       52.06      3.51 o 
   6  -1   6       59.45       56.29      3.35 o 
   7  -1   6       66.01       59.38      3.67 o 
   8  -1   6       13.34        6.49      3.42 o 
   9  -1   6        2.42        3.60      2.55 o 
  10  -1   6        2.02        1.59      3.04 o 
  11  -1   6       16.09       14.20      3.65 o 
  12  -1   6        5.21        8.82      2.77 o 
  -8   0   6        0.02       -0.93      2.24 o 
  -7   0   6        6.78        4.61      2.15 o 
  -6   0   6        1.86        2.57      2.09 o 
  -5   0   6       65.14       53.20      3.72 o 
  -4   0   6      158.45      153.73      5.41 o 
  -3   0   6       42.49       39.32      3.63 o 
  -2   0   6      356.41      359.00      7.42 o 
  -1   0   6      108.87       88.25      3.55 o 
   0   0   6      279.34      296.68      4.93 o 
   1   0   6     1335.99     1387.39     12.37 o 
   2   0   6      248.21      229.22      6.50 o 
   3   0   6       94.19       97.25      2.40 o 
   4   0   6      939.31      950.07     12.74 o 
   5   0   6      286.24      284.17      8.79 o 
   6   0   6      341.25      336.54     10.39 o 
   7   0   6       48.92       53.26      4.35 o 
   8   0   6      165.43      160.73      5.78 o 
   9   0   6        6.57        4.67      1.81 o 
  10   0   6        7.13        6.02      2.00 o 
  11   0   6        8.59       11.14      3.75 o 
  12   0   6        2.65        1.04      2.12 o 
  -8   1   6        0.10        1.46      1.84 o 
  -7   1   6       12.47        8.82      2.31 o 
  -6   1   6        2.66        2.75      2.69 o 
  -5   1   6        0.30        0.69      2.20 o 
  -4   1   6        1.95        2.29      1.45 o 
  -3   1   6        7.07        5.66      2.68 o 
  -2   1   6      151.51      130.11      4.46 o 
  -1   1   6      956.59      939.25     10.90 o 
   0   1   6      379.26      375.78      6.17 o 
   1   1   6     1589.80     1631.21     14.02 o 
   2   1   6        1.19        1.07      0.76 o 
   3   1   6     1431.81     1480.81     12.90 o 
   4   1   6      730.62      767.58      8.14 o 
   5   1   6      259.54      265.93      4.24 o 
   6   1   6       67.47       65.71      9.82 o 
   7   1   6       54.26       59.10      8.11 o 
   8   1   6       42.41       43.62      3.30 o 
   9   1   6        0.18        0.31      2.97 o 
  10   1   6        3.55        3.01      1.73 o 
  11   1   6        0.12        2.98      1.87 o 
  12   1   6        0.72        0.82      2.70 o 
  -8   2   6        4.15        0.29      1.95 o 
  -7   2   6        0.35       -0.26      1.60 o 
  -6   2   6       15.92       20.45      2.90 o 
  -5   2   6       13.87       12.61      2.22 o 
  -4   2   6        3.61        2.86      1.67 o 
  -3   2   6       38.38       41.37      3.08 o 
  -2   2   6      360.43      352.29     10.79 o 
  -1   2   6       83.31       78.18      3.42 o 
   0   2   6       32.43       33.60      1.68 o 
   1   2   6      332.61      332.86      4.95 o 
   2   2   6       15.78       13.90      1.28 o 
   3   2   6     1749.70     1779.72     15.04 o 
   4   2   6      140.69      126.70      3.00 o 
   5   2   6      186.61      191.88      5.48 o 
   6   2   6      176.55      174.92      4.37 o 
   7   2   6       29.94       26.92      3.58 o 
   8   2   6        0.59        0.29      1.39 o 
   9   2   6       10.76       13.84      2.34 o 
  10   2   6        5.50        1.33      1.64 o 
  11   2   6        1.50        3.61      1.94 o 
  12   2   6        0.04        0.13      3.01 o 
  -8   3   6        0.98        1.57      2.15 o 
  -7   3   6        8.77       10.90      2.45 o 
  -6   3   6        6.59        8.21      2.23 o 
  -5   3   6        1.36        3.54      1.60 o 
  -4   3   6       32.03       31.66      3.04 o 
  -3   3   6       13.91        9.90      1.95 o 
  -2   3   6      280.27      286.94     11.52 o 
  -1   3   6      108.43      115.02      4.21 o 
   0   3   6     1165.19     1100.99     15.34 o 
   1   3   6      182.28      188.45      3.71 o 
   2   3   6        2.28        0.91      0.81 o 
   3   3   6      692.38      668.09      7.81 o 
   4   3   6       29.88       31.57      1.81 o 
   5   3   6     1018.11     1018.09     10.64 o 
   6   3   6       54.36       54.37      2.84 o 
   7   3   6       81.84       90.15      3.09 o 
   8   3   6       40.39       38.56      3.15 o 
   9   3   6       23.96       27.60      2.89 o 
  10   3   6        0.00        1.08      2.46 o 
  11   3   6        0.88        4.60      3.12 o 
  12   3   6        0.05       -0.08      3.43 o 
  -7   4   6        2.80        1.78      1.87 o 
  -6   4   6        0.18       -0.51      1.41 o 
  -5   4   6        0.04        0.61      1.54 o 
  -4   4   6       60.60       61.76      4.11 o 
  -3   4   6      126.92      120.19      6.46 o 
  -2   4   6      147.74      133.02      4.86 o 
  -1   4   6      419.29      406.98      8.22 o 
   0   4   6      142.17      128.46      3.13 o 
   1   4   6       79.88       83.92      2.62 o 
   2   4   6      639.72      591.97      7.42 o 
   3   4   6       60.44       63.37      2.77 o 
   4   4   6       93.62       97.95      2.95 o 
   5   4   6      199.33      209.66      4.35 o 
   6   4   6       97.18      104.53      3.26 o 
   7   4   6      109.52      111.74      7.50 o 
   8   4   6      137.70      139.53      5.34 o 
   9   4   6       59.93       63.17      6.55 o 
  10   4   6        0.86        1.60      2.52 o 
  11   4   6        0.65        2.68      3.09 o 
  -7   5   6        4.73        8.52      2.48 o 
  -6   5   6        5.55        7.43      2.20 o 
  -5   5   6       36.28       41.72      3.90 o 
  -4   5   6      150.74      153.70      8.39 o 
  -3   5   6      102.45      108.33      6.84 o 
  -2   5   6      102.92       95.31      5.74 o 
  -1   5   6       71.77       75.93      3.74 o 
   0   5   6      238.54      243.99      4.59 o 
   1   5   6        2.85        4.97      1.27 o 
   2   5   6      277.56      260.00      4.86 o 
   3   5   6       24.48       26.61      2.55 o 
   4   5   6        7.15        5.95      1.47 o 
   5   5   6       65.19       66.24      6.10 o 
   6   5   6       19.83       18.43      2.49 o 
   7   5   6      122.32      129.78      8.16 o 
   8   5   6        6.31        3.83      1.87 o 
   9   5   6       16.85       23.85      4.82 o 
  10   5   6        0.28       -2.14      2.14 o 
  11   5   6        4.12        7.72      3.55 o 
  -6   6   6        4.00        2.53      1.83 o 
  -5   6   6        1.41        1.37      1.67 o 
  -4   6   6        0.67       -0.02      1.40 o 
  -3   6   6       36.53       40.45      5.44 o 
  -2   6   6      199.74      197.65      7.81 o 
  -1   6   6       14.35       11.88      2.19 o 
   0   6   6      291.12      296.76      9.94 o 
   1   6   6        8.60        7.92      1.58 o 
   2   6   6      657.41      637.41      8.40 o 
   3   6   6       24.28       24.47      3.47 o 
   4   6   6      144.24      121.07      5.28 o 
   5   6   6       37.92       38.38      4.34 o 
   6   6   6        4.72        3.50      4.08 o 
   7   6   6      127.43      136.44      5.60 o 
   8   6   6        0.33        0.71      1.55 o 
   9   6   6        5.83        2.46      1.84 o 
  10   6   6        0.44        1.82      2.62 o 
  11   6   6        5.22        6.31      3.79 o 
  -6   7   6        0.11        0.34      1.67 o 
  -5   7   6        0.59        1.09      1.74 o 
  -4   7   6        0.01       -0.46      1.34 o 
  -3   7   6        5.76        4.48      1.75 o 
  -2   7   6       37.17       34.26      5.13 o 
  -1   7   6        4.16        3.20      1.66 o 
   0   7   6      296.29      309.92      9.15 o 
   1   7   6       11.30       10.47      2.28 o 
   2   7   6      817.90      839.60     23.06 o 
   3   7   6       67.76       66.98      4.03 o 
   4   7   6      251.99      243.49      7.19 o 
   5   7   6       79.43       95.96     14.92 o 
   6   7   6      105.65      102.43      5.27 o 
   7   7   6       25.84       24.38      5.69 o 
   8   7   6        2.56       -0.26      2.43 o 
   9   7   6        4.69        4.77      2.18 o 
  10   7   6        1.21       -2.66      2.28 o 
  -5   8   6        0.02        2.81      1.85 o 
  -4   8   6        0.46        2.01      1.67 o 
  -3   8   6       37.06       28.91      5.26 o 
  -2   8   6        0.07       -0.91      1.27 o 
  -1   8   6        6.92        7.95      2.04 o 
   0   8   6       16.70       24.36      4.90 o 
   1   8   6        6.08        8.37      2.12 o 
   2   8   6        7.40        7.65      2.10 o 
   3   8   6       40.58       42.94      3.64 o 
   4   8   6      438.35      464.31     10.62 o 
   5   8   6       21.83       22.78      3.66 o 
   6   8   6      110.12      107.88      8.31 o 
   7   8   6       28.82       29.72      3.64 o 
   8   8   6       24.50       23.32      3.41 o 
   9   8   6        6.22        6.71      2.43 o 
  -4   9   6        1.73        2.45      2.13 o 
  -3   9   6        8.08        5.41      2.07 o 
  -2   9   6        0.09       -2.01      1.89 o 
  -1   9   6       57.35       54.85      6.47 o 
   0   9   6        2.71        4.55      2.95 o 
   1   9   6        3.09        0.02      2.68 o 
   2   9   6       36.13       35.20      3.62 o 
   3   9   6       26.12       25.47      3.54 o 
   4   9   6        7.80        4.19      2.36 o 
   5   9   6        8.56        5.11      4.10 o 
   6   9   6       48.97       55.43      4.60 o 
   7   9   6       33.85       34.55      4.05 o 
   8   9   6        6.02        6.21      2.61 o 
  -3  10   6       12.56       13.42      4.12 o 
  -2  10   6        8.27        9.39      3.98 o 
  -1  10   6        3.12        8.52      3.65 o 
   0  10   6        9.48        5.52      3.60 o 
   1  10   6       25.42       27.95      5.54 o 
   2  10   6        0.01       -0.38      1.80 o 
   3  10   6        5.28        8.63      4.66 o 
   4  10   6        6.27        7.69      2.64 o 
   5  10   6        8.12       11.00      2.85 o 
   6  10   6       32.22       31.67      4.04 o 
   7  10   6        6.50        6.75      2.86 o 
  -1  11   6        8.70       15.37      4.77 o 
   0  11   6        0.04        0.51      3.11 o 
   1  11   6       29.30       28.15      5.84 o 
   2  11   6        0.77       -4.09      2.73 o 
   3  11   6        4.75        6.48      2.62 o 
   4  11   6        0.96       -0.72      2.26 o 
   5  11   6        0.70       -0.70      2.25 o 
   2 -10   7       10.10        9.39      4.22 o 
  -2  -9   7       13.48       13.20      2.79 o 
  -1  -9   7        1.04        0.65      3.01 o 
   0  -9   7       12.09        5.98      3.57 o 
   1  -9   7        5.40        2.97      3.57 o 
   2  -9   7       10.61        7.55      3.54 o 
   3  -9   7       45.05       51.61      6.95 o 
   4  -9   7        0.19        0.05      3.28 o 
   5  -9   7       19.62       23.92      6.06 o 
   6  -9   7        1.02        1.73      3.51 o 
  -3  -8   7        4.86        9.91      2.52 o 
  -2  -8   7       48.12       49.19      4.25 o 
  -1  -8   7        0.37       -1.13      2.45 o 
   0  -8   7       65.02       75.75      7.47 o 
   1  -8   7        0.14       -1.79      2.49 o 
   2  -8   7       88.95       89.01      7.93 o 
   3  -8   7        0.73        0.19      2.66 o 
   4  -8   7        0.01       -1.40      2.82 o 
   5  -8   7        7.82       10.55      2.55 o 
   6  -8   7        0.30       -1.97      1.79 o 
   7  -8   7       14.56        7.77      2.72 o 
  -4  -7   7        0.89        2.22      2.52 o 
  -3  -7   7        0.08        2.42      1.71 o 
  -2  -7   7        8.09        7.19      2.10 o 
  -1  -7   7        6.00        5.61      1.89 o 
   0  -7   7      223.04      227.85      8.22 o 
   1  -7   7        4.15        9.96      3.19 o 
   2  -7   7       92.26      103.25      8.30 o 
   3  -7   7        0.06        1.14      1.52 o 
   4  -7   7       23.68       23.24      3.05 o 
   5  -7   7       96.37       94.24      5.11 o 
   6  -7   7        4.12        6.35      2.92 o 
   7  -7   7        1.63        2.45      2.01 o 
   8  -7   7        3.63        3.74      2.50 o 
  -5  -6   7        0.94        1.44      3.39 o 
  -4  -6   7        1.80        2.16      2.32 o 
  -3  -6   7        1.40        0.56      1.37 o 
  -2  -6   7        0.39        0.53      1.33 o 
  -1  -6   7       11.96       13.02      2.29 o 
   0  -6   7      135.60      131.70      5.21 o 
   1  -6   7        1.94        2.05      1.78 o 
   2  -6   7      356.54      355.46      8.49 o 
   3  -6   7       39.46       36.08      3.23 o 
   4  -6   7      106.56      100.02      4.75 o 
   5  -6   7       71.53       62.66      4.20 o 
   6  -6   7        2.71        1.37      2.00 o 
   7  -6   7       31.05       20.29      3.16 o 
   8  -6   7        0.01        1.46      1.95 o 
   9  -6   7        4.30       -1.33      2.06 o 
  -6  -5   7        0.00        0.65      3.22 o 
  -5  -5   7        0.12        1.92      2.85 o 
  -4  -5   7        9.23        6.46      3.47 o 
  -3  -5   7       15.44       12.39      3.12 o 
  -2  -5   7       42.24       49.49      3.67 o 
  -1  -5   7        0.80       -0.49      1.05 o 
   0  -5   7       14.41       14.46      1.76 o 
   1  -5   7      209.71      209.44      4.75 o 
   2  -5   7      423.93      417.22      8.91 o 
   3  -5   7        0.15       -0.05      1.44 o 
   4  -5   7      184.39      165.61      5.84 o 
   5  -5   7        4.48        2.25      1.63 o 
   6  -5   7       47.56       38.27      3.50 o 
   7  -5   7       73.87       68.55      4.62 o 
   8  -5   7        1.94        1.50      1.96 o 
   9  -5   7        1.70        3.55      2.40 o 
  10  -5   7        2.20        0.71      2.14 o 
  -6  -4   7        0.20       -3.49      2.39 o 
  -5  -4   7        1.67       -3.01      2.27 o 
  -4  -4   7        1.21        7.84      3.19 o 
  -3  -4   7        6.32        7.24      1.98 o 
  -2  -4   7        0.27        0.80      1.17 o 
  -1  -4   7      146.06      153.08      4.18 o 
   0  -4   7      121.62      126.56      3.73 o 
   1  -4   7       84.71       77.15      2.87 o 
   2  -4   7       10.19        8.97      1.97 o 
   3  -4   7      167.30      176.34      8.80 o 
   4  -4   7     1366.66     1324.91     17.78 o 
   5  -4   7      231.86      207.28      8.25 o 
   6  -4   7      173.33      170.68      8.18 o 
   7  -4   7        5.91        4.15      2.25 o 
   8  -4   7        5.56        3.61      1.91 o 
   9  -4   7       97.95      101.24      8.42 o 
  10  -4   7        0.03       -1.91      1.66 o 
  11  -4   7        0.03        3.01      2.22 o 
  -7  -3   7        0.48       -1.32      2.92 o 
  -6  -3   7        6.48        2.36      3.38 o 
  -5  -3   7       19.26       20.72      2.98 o 
  -4  -3   7        3.04        0.83      1.58 o 
  -3  -3   7        2.73        4.41      1.75 o 
  -2  -3   7       64.03       55.04      3.70 o 
  -1  -3   7       35.39       39.72      2.30 o 
   0  -3   7        0.04       -0.27      1.52 o 
   1  -3   7      207.09      211.66      4.40 o 
   2  -3   7        0.77       -0.48      0.88 o 
   3  -3   7      306.71      286.84      6.94 o 
   4  -3   7      422.70      412.38      9.33 o 
   5  -3   7       80.97       86.07      4.17 o 
   6  -3   7      333.83      313.88      9.37 o 
   7  -3   7        6.17        3.32      1.73 o 
   8  -3   7       25.58       19.08      5.83 o 
   9  -3   7       46.87       47.37      4.14 o 
  10  -3   7        1.33       -0.85      3.56 o 
  11  -3   7        4.33        7.32      3.12 o 
  -7  -2   7        0.08        3.08      3.06 o 
  -6  -2   7        3.65        4.15      3.50 o 
  -5  -2   7        4.16        5.19      2.06 o 
  -4  -2   7       16.45       16.42      2.49 o 
  -3  -2   7        4.06        4.51      1.78 o 
  -2  -2   7        5.08        6.49      3.97 o 
  -1  -2   7       24.44       27.36      1.94 o 
   0  -2   7        0.25        0.06      1.04 o 
   1  -2   7      234.41      235.33      4.51 o 
   2  -2   7      145.66      133.75      3.93 o 
   3  -2   7      217.07      209.89      5.74 o 
   4  -2   7       89.91       82.99      3.81 o 
   5  -2   7      134.99      154.77      5.38 o 
   6  -2   7      274.42      264.05     11.24 o 
   7  -2   7       12.75       12.85      2.36 o 
   8  -2   7      225.30      220.52      7.19 o 
   9  -2   7        1.35        1.85      1.78 o 
  10  -2   7        4.19        7.45      2.17 o 
  11  -2   7        5.97        6.75      2.38 o 
  -7  -1   7        1.37        5.49      2.36 o 
  -6  -1   7        7.41        7.20      2.33 o 
  -5  -1   7        6.70        5.62      2.03 o 
  -4  -1   7        0.12        0.44      1.42 o 
  -3  -1   7        1.21        1.93      1.51 o 
  -2  -1   7       47.69       58.09      3.38 o 
  -1  -1   7        1.60        3.32      1.09 o 
   0  -1   7        8.75        7.25      1.24 o 
   1  -1   7        0.53        1.53      1.09 o 
   2  -1   7      539.76      523.79      8.00 o 
   3  -1   7     1479.20     1534.38     15.86 o 
   4  -1   7      119.04      111.10     12.02 o 
   5  -1   7      154.84      137.38      4.86 o 
   6  -1   7      781.16      751.44     26.58 o 
   7  -1   7       51.56       56.12      3.70 o 
   8  -1   7      322.16      328.07     24.73 o 
   9  -1   7        5.84        3.79      1.79 o 
  10  -1   7       54.35       51.67      4.27 o 
  11  -1   7        3.41        2.69      2.05 o 
  -7   0   7        1.39        1.96      2.10 o 
  -6   0   7        4.87        9.07      2.38 o 
  -5   0   7        2.85        3.04      1.75 o 
  -4   0   7        6.79        9.76      2.12 o 
  -3   0   7      167.25      172.72      5.78 o 
  -2   0   7        1.06        0.36      1.23 o 
  -1   0   7      129.90      136.63      4.92 o 
   0   0   7       17.90       13.72      1.45 o 
   1   0   7      745.67      763.57      8.66 o 
   2   0   7      635.00      657.51      7.74 o 
   3   0   7       91.87       78.18      2.41 o 
   4   0   7        0.16        0.90      1.18 o 
   5   0   7      331.85      320.75      7.57 o 
   6   0   7      108.88       96.14      4.32 o 
   7   0   7       25.41       25.25      2.67 o 
   8   0   7      275.75      280.85      7.76 o 
   9   0   7       11.45        9.97      2.21 o 
  10   0   7       43.61       45.40      4.01 o 
  11   0   7        4.73        6.16      2.19 o 
  12   0   7        9.25       11.16      2.92 o 
  -7   1   7        4.20        4.62      2.07 o 
  -6   1   7       59.75       60.71      4.50 o 
  -5   1   7        8.41        4.82      1.82 o 
  -4   1   7        4.75        4.38      1.74 o 
  -3   1   7       33.34       36.39     10.67 o 
  -2   1   7       53.58       57.70      3.43 o 
  -1   1   7       88.81       96.96      6.43 o 
   0   1   7       17.17       13.62      1.39 o 
   1   1   7      106.66      128.30      3.19 o 
   2   1   7      380.53      411.53      5.97 o 
   3   1   7     1194.44     1181.69     11.36 o 
   4   1   7      280.49      281.69      8.08 o 
   5   1   7      680.40      666.73     10.93 o 
   6   1   7       37.65       42.72      5.34 o 
   7   1   7       81.58       85.22      4.82 o 
   8   1   7      105.08       98.54      4.82 o 
   9   1   7        0.47       -0.47      1.34 o 
  10   1   7       25.12       22.19      3.08 o 
  11   1   7        6.53        6.34      2.31 o 
  12   1   7        6.92        6.22      3.29 o 
  -7   2   7        0.51       -0.48      1.73 o 
  -6   2   7       14.77       12.99      2.58 o 
  -5   2   7        2.18        2.85      1.81 o 
  -4   2   7       18.69       16.00      2.55 o 
  -3   2   7       98.04       80.59      4.10 o 
  -2   2   7       68.88       63.40      3.59 o 
  -1   2   7       15.15       11.98      2.03 o 
   0   2   7       10.31        8.33      1.24 o 
   1   2   7      131.96      147.49      4.07 o 
   2   2   7      204.37      196.63      4.97 o 
   3   2   7      393.78      396.96      5.82 o 
   4   2   7        5.32        5.05      1.08 o 
   5   2   7      353.98      342.71      5.46 o 
   6   2   7       39.00       45.87      4.04 o 
   7   2   7      165.99      165.49      5.64 o 
   8   2   7        5.21        7.14      1.87 o 
   9   2   7       15.84       14.83      2.68 o 
  10   2   7       65.46       65.55      4.49 o 
  11   2   7       13.67       11.06      2.64 o 
  12   2   7        2.86        0.73      3.31 o 
  -7   3   7        1.86        0.10      1.93 o 
  -6   3   7        0.10        0.28      1.61 o 
  -5   3   7        1.00        2.66      1.64 o 
  -4   3   7       14.79       11.75      2.54 o 
  -3   3   7      125.57      123.98      5.09 o 
  -2   3   7        2.61        0.56      1.31 o 
  -1   3   7       33.97       32.36      4.58 o 
   0   3   7       35.73       46.15      6.40 o 
   1   3   7      640.36      623.62      7.76 o 
   2   3   7      372.39      356.02      6.14 o 
   3   3   7      143.85      146.56      3.52 o 
   4   3   7        7.99       13.01      1.43 o 
   5   3   7      343.85      325.84      5.52 o 
   6   3   7        4.64        3.40      1.19 o 
   7   3   7      296.61      283.53     11.21 o 
   8   3   7       47.61       48.01      3.51 o 
   9   3   7       54.20       63.92      4.06 o 
  10   3   7        0.01       -2.17      1.95 o 
  11   3   7       10.16       11.96      4.12 o 
  -7   4   7       12.13       19.79      3.97 o 
  -6   4   7       12.26       12.48      2.61 o 
  -5   4   7       18.21       20.12      2.94 o 
  -4   4   7       36.04       29.61      7.35 o 
  -3   4   7       37.31       38.73      3.36 o 
  -2   4   7      217.15      199.66      6.25 o 
  -1   4   7      131.26      117.29      4.65 o 
   0   4   7      114.99      123.38      7.95 o 
   1   4   7       42.09       42.45      2.57 o 
   2   4   7       10.59       16.14      2.19 o 
   3   4   7       45.15       52.47      2.63 o 
   4   4   7      158.85      149.72      3.75 o 
   5   4   7       29.82       25.17      1.94 o 
   6   4   7       25.15       30.04      2.13 o 
   7   4   7      277.01      273.39      7.61 o 
   8   4   7       49.89       45.41      5.52 o 
   9   4   7      123.68      137.26      8.77 o 
  10   4   7        5.43        5.79      3.06 o 
  11   4   7       11.29       12.02      3.92 o 
  -6   5   7       47.31       54.66      4.71 o 
  -5   5   7       21.10       25.82      3.41 o 
  -4   5   7        0.01       -1.05      1.35 o 
  -3   5   7      149.30      157.44      8.47 o 
  -2   5   7       11.91       10.45      2.21 o 
  -1   5   7       38.18       38.57      3.15 o 
   0   5   7      123.69      123.67      5.72 o 
   1   5   7       88.45       95.21      3.13 o 
   2   5   7       39.39       35.86      2.45 o 
   3   5   7        8.28        8.89      1.63 o 
   4   5   7       79.58       87.54      3.07 o 
   5   5   7      180.40      187.73      4.44 o 
   6   5   7      104.03      109.77      4.71 o 
   7   5   7       98.61      114.58      4.97 o 
   8   5   7        8.69        4.96      2.84 o 
   9   5   7       62.07       61.55      6.82 o 
  10   5   7        1.06        0.90      2.52 o 
  11   5   7       26.84       20.97      5.08 o 
  -6   6   7       24.17       29.21      3.86 o 
  -5   6   7        4.07        6.31      4.25 o 
  -4   6   7       15.21       15.12      2.71 o 
  -3   6   7       59.04       57.85      4.66 o 
  -2   6   7       19.07       17.66      2.53 o 
  -1   6   7       81.70       89.20      4.32 o 
   0   6   7       70.56       71.20      4.42 o 
   1   6   7        0.34        0.01      1.49 o 
   2   6   7       83.78       85.69      5.26 o 
   3   6   7       23.73       26.17      2.06 o 
   4   6   7       37.47       35.49      5.08 o 
   5   6   7      109.75      114.78      7.85 o 
   6   6   7      160.15      170.57      6.12 o 
   7   6   7       27.16       25.67      3.09 o 
   8   6   7        4.49        2.78      4.01 o 
   9   6   7       21.60       24.17      4.90 o 
  10   6   7        0.03        3.06      2.59 o 
  -5   7   7        0.00       -0.96      1.61 o 
  -4   7   7       51.70       48.01      8.94 o 
  -3   7   7       26.16       24.06      3.04 o 
  -2   7   7       12.65       10.27      3.19 o 
  -1   7   7       60.67       59.15      3.96 o 
   0   7   7       36.04       38.61      3.26 o 
   1   7   7        2.64        2.65      1.83 o 
   2   7   7       22.73       24.04      4.54 o 
   3   7   7       15.74       16.25      2.55 o 
   4   7   7       66.12       66.16      4.18 o 
   5   7   7        1.28        0.00      1.66 o 
   6   7   7       51.14       66.27      4.45 o 
   7   7   7        1.85       -0.22      2.05 o 
   8   7   7        1.55        1.35      1.90 o 
   9   7   7        4.06        2.30      2.85 o 
  10   7   7        0.14        1.13      2.66 o 
  -4   8   7       17.01       13.22      6.62 o 
  -3   8   7        3.80        7.11      2.15 o 
  -2   8   7       29.86       31.23      3.38 o 
  -1   8   7       51.07       47.90      6.60 o 
   0   8   7        1.18       -2.02      3.28 o 
   1   8   7       48.05       54.27      6.07 o 
   2   8   7        0.50        0.75      1.60 o 
   3   8   7       42.19       38.05      3.56 o 
   4   8   7       10.64       11.33      2.41 o 
   5   8   7       20.13       17.16      2.95 o 
   6   8   7        7.92        6.87      2.42 o 
   7   8   7        0.02       -0.29      2.56 o 
   8   8   7       11.01       14.71      3.98 o 
   9   8   7        0.41        0.28      1.94 o 
  -3   9   7        0.02        1.95      2.05 o 
  -2   9   7       13.43       12.40      3.84 o 
  -1   9   7       46.25       49.10      6.38 o 
   0   9   7       16.32       16.07      4.66 o 
   1   9   7       69.03       66.06      7.04 o 
   2   9   7       14.27       17.22      4.52 o 
   3   9   7        0.00        1.20      1.84 o 
   4   9   7        1.07       -0.07      1.94 o 
   5   9   7        4.67       -1.47      1.88 o 
   6   9   7        0.42       -2.03      1.76 o 
   7   9   7        0.20        0.44      2.01 o 
   8   9   7        2.28        4.71      2.45 o 
  -2  10   7       22.82       32.20      6.04 o 
  -1  10   7        3.29        2.08      3.17 o 
   0  10   7        5.08        7.61      4.14 o 
   1  10   7       27.87       33.40      5.95 o 
   2  10   7        1.26        1.70      3.16 o 
   3  10   7        8.87        6.94      2.38 o 
   4  10   7       12.17       15.16      3.08 o 
   5  10   7        3.96        2.83      2.32 o 
   6  10   7        2.84        4.08      2.48 o 
   7  10   7        1.48        1.56      2.53 o 
   1  11   7        0.49        5.42      3.52 o 
   2  11   7        2.65        0.43      3.14 o 
   3  11   7       12.22        7.76      4.33 o 
   4  11   7       23.50       21.59      3.98 o 
   0  -9   8       21.93       27.28      5.79 o 
   1  -9   8       23.21       27.12      5.80 o 
   2  -9   8        2.14        0.90      3.49 o 
   3  -9   8        1.65        5.66      3.38 o 
   4  -9   8       10.21       15.23      4.93 o 
  -2  -8   8        3.93        3.98      2.18 o 
  -1  -8   8       11.06        7.82      3.71 o 
   0  -8   8        0.64        1.17      3.24 o 
   1  -8   8       13.80       10.77      4.28 o 
   2  -8   8       83.16       80.24      7.95 o 
   3  -8   8        0.80        0.68      2.93 o 
   4  -8   8       21.12       24.19      5.39 o 
   5  -8   8        7.22        6.11      2.36 o 
   6  -8   8       14.72       13.93      6.80 o 
   7  -8   8       18.43       21.22      4.14 o 
  -3  -7   8        0.60        1.89      2.25 o 
  -2  -7   8        5.72        6.87      2.17 o 
  -1  -7   8        5.03        5.23      3.08 o 
   0  -7   8        3.05        4.28      3.06 o 
   1  -7   8        0.85       -0.33      2.73 o 
   2  -7   8        5.73        4.63      3.24 o 
   3  -7   8       11.38        9.63      4.50 o 
   4  -7   8       20.68       26.35      3.21 o 
   5  -7   8        0.36       -0.20      1.75 o 
   6  -7   8       32.84       29.30      3.57 o 
   7  -7   8       10.28       16.04      3.21 o 
   8  -7   8        4.88        5.33      2.50 o 
  -3  -6   8        7.99        4.60      2.57 o 
  -2  -6   8        1.37        4.07      3.75 o 
  -1  -6   8        9.87        5.81      1.95 o 
   0  -6   8       49.56       49.50      5.73 o 
   1  -6   8        1.67        3.45      2.34 o 
   2  -6   8        8.02        6.60      1.96 o 
   3  -6   8        1.10        0.91      2.32 o 
   4  -6   8       68.34       65.36      4.24 o 
   5  -6   8        0.00        3.38      1.88 o 
   6  -6   8       28.47       36.11      5.06 o 
   7  -6   8        4.12        4.78      3.70 o 
   8  -6   8       55.04       59.91      9.52 o 
   9  -6   8        7.84        6.61      3.20 o 
  -5  -5   8        0.01       -3.39      2.93 o 
  -4  -5   8        1.66       -0.10      3.03 o 
  -3  -5   8       14.50        8.99      3.49 o 
  -2  -5   8       31.76       30.48      3.26 o 
  -1  -5   8       36.71       38.49      3.19 o 
   0  -5   8       10.27       11.54      1.80 o 
   1  -5   8        6.46        7.88      2.04 o 
   2  -5   8      117.96      129.27      5.22 o 
   3  -5   8       14.23       12.99      2.37 o 
   4  -5   8        0.37       -0.81      1.35 o 
   5  -5   8        0.03        0.65      1.54 o 
   6  -5   8       73.76       83.35      5.79 o 
   7  -5   8        2.31        0.78      1.84 o 
   8  -5   8       11.01       11.36      2.75 o 
   9  -5   8       46.27       50.37      5.83 o 
  10  -5   8       29.97       37.83      4.44 o 
  -5  -4   8        6.03        4.19      3.39 o 
  -4  -4   8       60.72       59.25      6.60 o 
  -3  -4   8      109.63      101.68      4.83 o 
  -2  -4   8        0.73       -1.24      1.41 o 
  -1  -4   8       58.61       57.04      2.94 o 
   0  -4   8       70.25       66.19      2.99 o 
   1  -4   8       82.93       86.98      3.23 o 
   2  -4   8       74.77       69.16      9.69 o 
   3  -4   8        2.43        2.92      1.79 o 
   4  -4   8        0.64        3.12      1.67 o 
   5  -4   8       43.08       41.52      3.45 o 
   6  -4   8        3.26        1.93      3.55 o 
   7  -4   8       20.65       24.20      8.10 o 
   8  -4   8       59.84       74.03      4.85 o 
   9  -4   8        0.13       -0.21      2.68 o 
  10  -4   8       31.34       40.72      4.35 o 
  -6  -3   8        6.87        6.09      3.82 o 
  -5  -3   8        3.41        3.51      2.93 o 
  -4  -3   8       28.91       32.92      3.43 o 
  -3  -3   8       10.02       10.85      2.37 o 
  -2  -3   8       50.35       47.77      3.45 o 
  -1  -3   8        1.99        4.09      1.35 o 
   0  -3   8       25.49       26.14      2.11 o 
   1  -3   8        0.92        1.45      1.04 o 
   2  -3   8        0.10       -1.87      1.25 o 
   3  -3   8      123.24      148.85     10.15 o 
   4  -3   8       57.82       48.73      4.87 o 
   5  -3   8        2.57        0.09      1.50 o 
   6  -3   8        0.02        1.22      3.15 o 
   7  -3   8        0.04       -0.31      2.88 o 
   8  -3   8      110.20      112.51      5.48 o 
   9  -3   8        2.72       -1.00      1.54 o 
  10  -3   8       26.21       23.51      3.83 o 
  11  -3   8        0.75       -0.39      1.86 o 
  -6  -2   8       19.21       16.70      3.05 o 
  -5  -2   8       19.28       21.25      3.12 o 
  -4  -2   8       27.83       27.22      3.16 o 
  -3  -2   8        0.10        0.42      1.39 o 
  -2  -2   8       96.92       92.28      4.37 o 
  -1  -2   8        0.85        1.98      1.38 o 
   0  -2   8       54.83       54.45      2.63 o 
   1  -2   8       78.17       93.27      3.15 o 
   2  -2   8       14.13       15.05      2.04 o 
   3  -2   8      151.44      158.96      5.29 o 
   4  -2   8       27.17       24.59      2.68 o 
   5  -2   8        5.34        9.46      2.04 o 
   6  -2   8      233.63      231.43      6.91 o 
   7  -2   8        5.76        5.64      2.74 o 
   8  -2   8      105.97      106.30      5.14 o 
   9  -2   8        0.41        0.40      1.47 o 
  10  -2   8       44.51       46.30      4.40 o 
  11  -2   8        0.27        2.03      2.11 o 
  -6  -1   8        5.75        5.33      2.30 o 
  -5  -1   8       29.03       32.79      3.63 o 
  -4  -1   8       74.84       87.48      4.79 o 
  -3  -1   8       31.34       28.84      3.02 o 
  -2  -1   8       73.52       69.65      4.50 o 
  -1  -1   8        0.33       -0.91      1.18 o 
   0  -1   8      152.60      150.75      3.93 o 
   1  -1   8      177.22      165.38      3.99 o 
   2  -1   8       20.10       21.19      2.44 o 
   3  -1   8        2.48        0.49      2.26 o 
   4  -1   8        0.83       -0.47      1.27 o 
   5  -1   8       89.72       98.06      5.54 o 
   6  -1   8      241.13      244.02      6.96 o 
   7  -1   8      102.71      111.66      4.92 o 
   8  -1   8       39.10       34.50      3.88 o 
   9  -1   8        8.49       17.36      6.48 o 
  10  -1   8       36.64       43.51      4.14 o 
  11  -1   8        2.11        2.25      1.97 o 
  -6   0   8        0.39       -0.43      1.70 o 
  -5   0   8       82.58       90.89      5.32 o 
  -4   0   8       47.03       45.55      8.06 o 
  -3   0   8       34.36       29.38      8.52 o 
  -2   0   8      198.94      200.96      6.18 o 
  -1   0   8       83.04       82.92      3.92 o 
   0   0   8      137.87      137.73      3.66 o 
   1   0   8        2.42        2.52      1.11 o 
   2   0   8        5.26        6.79      1.25 o 
   3   0   8       31.31       36.35      2.23 o 
   4   0   8      128.88      124.47      4.64 o 
   5   0   8        3.58        3.18      1.66 o 
   6   0   8       61.01       60.25      5.76 o 
   7   0   8       10.81       10.30      2.07 o 
   8   0   8        6.90        7.98      2.06 o 
   9   0   8       10.88       15.42      8.77 o 
  10   0   8       19.80       21.59      4.83 o 
  11   0   8        1.03        2.45      2.09 o 
  -6   1   8        1.16        1.96      3.44 o 
  -5   1   8       41.47       42.91      3.95 o 
  -4   1   8       16.07       17.85      3.49 o 
  -3   1   8      213.28      223.04      8.58 o 
  -2   1   8       66.82       62.51      6.87 o 
  -1   1   8        0.01        2.40      1.45 o 
   0   1   8      179.36      181.49      5.41 o 
   1   1   8        4.05        2.57      1.06 o 
   2   1   8      206.35      202.67      4.29 o 
   3   1   8       12.30       15.31      1.55 o 
   4   1   8        0.71        1.94      1.62 o 
   5   1   8        6.13        8.89      1.87 o 
   6   1   8        5.06        4.88      2.44 o 
   7   1   8        2.55        2.48      1.91 o 
   8   1   8       13.48       14.12      2.43 o 
   9   1   8        0.06        0.94      1.56 o 
  10   1   8       12.28       16.56      2.90 o 
  11   1   8       14.07       14.71      2.89 o 
  -6   2   8       24.57       19.82      3.30 o 
  -5   2   8        0.07       -1.79      1.69 o 
  -4   2   8       36.98       30.09      4.42 o 
  -3   2   8      168.41      181.40      8.18 o 
  -2   2   8       34.64       31.99      3.04 o 
  -1   2   8      223.72      199.82      5.94 o 
   0   2   8      119.85      119.67      7.83 o 
   1   2   8        1.33        0.86      1.08 o 
   2   2   8      195.70      193.30      4.64 o 
   3   2   8       36.64       48.57      2.34 o 
   4   2   8        0.26        1.61      1.79 o 
   5   2   8        3.15        2.58      1.44 o 
   6   2   8       39.25       40.57      3.11 o 
   7   2   8       18.19       21.72      4.92 o 
   8   2   8       20.05       27.17      2.91 o 
   9   2   8       11.77       14.75      2.52 o 
  10   2   8        1.17        0.12      1.55 o 
  11   2   8       15.36       20.13      3.24 o 
  -6   3   8       31.14       30.47      3.81 o 
  -5   3   8        5.98        5.04      2.46 o 
  -4   3   8        9.39        6.72      2.16 o 
  -3   3   8       13.98       18.99      2.79 o 
  -2   3   8        4.65        4.57      1.83 o 
  -1   3   8      563.76      530.51     16.62 o 
   0   3   8       85.85       91.07      4.12 o 
   1   3   8        2.67       -0.18      1.31 o 
   2   3   8       30.97       34.37      2.07 o 
   3   3   8       61.42       74.17      2.81 o 
   4   3   8      165.50      164.61      4.97 o 
   5   3   8        2.27        4.63      1.27 o 
   6   3   8        5.51        4.22      1.66 o 
   7   3   8      101.81       97.09      4.51 o 
   8   3   8        0.02        1.81      1.45 o 
   9   3   8      114.20      103.28      6.42 o 
  10   3   8        5.82        5.82      3.73 o 
  11   3   8       25.62       14.53      4.44 o 
  -6   4   8        6.80        6.26      2.70 o 
  -5   4   8       30.20       25.51      3.39 o 
  -4   4   8       57.33       58.16      4.39 o 
  -3   4   8       74.10       73.01      4.56 o 
  -2   4   8       77.56       77.99      4.38 o 
  -1   4   8      560.31      564.47     14.09 o 
   0   4   8      321.78      280.32      7.15 o 
   1   4   8      120.41      112.21      4.55 o 
   2   4   8       56.86       64.08      2.67 o 
   3   4   8        7.78        6.27      1.58 o 
   4   4   8       87.92       84.39      3.04 o 
   5   4   8        0.06       -0.61      1.46 o 
   6   4   8        0.22       -0.95      1.11 o 
   7   4   8        7.95        9.59      2.17 o 
   8   4   8        2.27        1.78      4.42 o 
   9   4   8        8.77        4.98      2.90 o 
  10   4   8        8.99        3.97      3.27 o 
  11   4   8       29.83       31.66      6.03 o 
  -5   5   8        7.80        8.46      2.45 o 
  -4   5   8       11.73       11.99      2.49 o 
  -3   5   8      325.47      314.17      8.84 o 
  -2   5   8      293.50      304.23      8.31 o 
  -1   5   8      130.13      123.46      5.19 o 
   0   5   8      163.12      157.76      5.62 o 
   1   5   8      950.93      911.90     15.73 o 
   2   5   8       25.99       20.81      1.92 o 
   3   5   8      142.48      150.49      4.13 o 
   4   5   8        8.46        5.10      1.39 o 
   5   5   8        2.51        3.36      1.49 o 
   6   5   8       17.23       19.85      2.23 o 
   7   5   8       26.04       28.26      4.89 o 
   8   5   8        1.13       -0.21      2.44 o 
   9   5   8        0.53        0.19      2.47 o 
  10   5   8        0.08       -0.46      2.51 o 
  11   5   8       11.31        8.63      3.87 o 
  -5   6   8        8.15        7.94      2.51 o 
  -4   6   8       26.48       22.91      7.20 o 
  -3   6   8       21.64       25.82      3.28 o 
  -2   6   8       81.67       85.01      4.87 o 
  -1   6   8       78.77       93.48      5.02 o 
   0   6   8       31.56       29.97      3.01 o 
   1   6   8      155.79      173.19      5.82 o 
   2   6   8       13.38       13.92      1.82 o 
   3   6   8      195.57      198.44      4.85 o 
   4   6   8        0.09       -1.07      1.08 o 
   5   6   8        4.59        2.88      1.96 o 
   6   6   8       14.99       14.64      2.73 o 
   7   6   8       17.38       16.60      2.80 o 
   8   6   8       14.18       15.64      4.27 o 
   9   6   8        0.36       -3.77      2.54 o 
  10   6   8        2.93        3.54      2.82 o 
  -4   7   8        2.78        3.46      1.82 o 
  -3   7   8       20.59       19.05      3.00 o 
  -2   7   8       12.30       12.19      2.48 o 
  -1   7   8       65.04       77.54      4.70 o 
   0   7   8        6.90        7.04      2.00 o 
   1   7   8      147.37      152.01      6.06 o 
   2   7   8        3.96        2.93      1.80 o 
   3   7   8      339.62      329.02      8.41 o 
   4   7   8       64.49       63.04      4.20 o 
   5   7   8        0.05        2.38      1.81 o 
   6   7   8        1.82       -2.30      2.34 o 
   7   7   8        1.10       -1.93      1.77 o 
   8   7   8        1.45       -1.41      2.43 o 
   9   7   8        3.02       -2.35      2.63 o 
  10   7   8        0.91       -0.41      2.84 o 
  -3   8   8        1.07       -0.74      1.58 o 
  -2   8   8       11.09        9.66      2.50 o 
  -1   8   8        9.99        9.72      2.34 o 
   0   8   8        5.48        4.59      1.91 o 
   1   8   8       82.51      110.25      8.47 o 
   2   8   8       14.09       14.67      4.04 o 
   3   8   8       19.98       19.01      3.12 o 
   4   8   8       63.86       58.56      4.28 o 
   5   8   8      145.04      145.08      6.22 o 
   6   8   8        1.37       -0.16      1.83 o 
   7   8   8       15.64       16.66      3.17 o 
   8   8   8        1.83        0.30      2.07 o 
   9   8   8        0.05       -2.49      2.82 o 
  -2   9   8       24.58       18.65      3.10 o 
  -1   9   8        7.93        1.79      2.76 o 
   0   9   8       60.15       52.26      6.87 o 
   1   9   8        0.34       -0.79      2.89 o 
   2   9   8       21.84       30.82      5.60 o 
   3   9   8       17.29       21.73      4.79 o 
   4   9   8       21.46       24.48      5.11 o 
   5   9   8        2.99        2.11      3.66 o 
   6   9   8        3.52        2.85      3.56 o 
   7   9   8        1.79        0.48      2.11 o 
   8   9   8        0.05       -2.64      2.60 o 
  -1  10   8        6.42        3.06      3.46 o 
   0  10   8       22.00       22.74      5.38 o 
   1  10   8        0.80       -0.27      3.49 o 
   2  10   8       29.32       33.78      5.96 o 
   3  10   8        0.75       -3.50      2.33 o 
   4  10   8        6.68        9.72      2.88 o 
   5  10   8        5.23        9.60      2.84 o 
   6  10   8        0.16        0.53      2.24 o 
   0  -8   9        1.14        3.93      3.68 o 
   1  -8   9       12.13        7.09      3.98 o 
   2  -8   9        2.54        2.30      3.11 o 
   3  -8   9        2.97        3.62      3.81 o 
   4  -8   9        2.71        5.06      3.39 o 
   5  -8   9        4.19       10.74      4.38 o 
   6  -8   9        2.96        3.55      2.35 o 
  -1  -7   9        7.09        7.85      3.60 o 
   0  -7   9        0.72        3.58      3.19 o 
   1  -7   9        0.21       -0.06      2.57 o 
   2  -7   9        0.22        1.78      3.22 o 
   3  -7   9        0.76        7.11      3.52 o 
   4  -7   9        0.22        2.20      1.87 o 
   5  -7   9        2.69        3.06      1.96 o 
   6  -7   9        1.67        3.63      2.32 o 
   7  -7   9        0.64        1.37      3.34 o 
  -3  -6   9        0.57        2.51      2.32 o 
  -2  -6   9        3.28        0.92      2.24 o 
  -1  -6   9       12.85       14.50      3.95 o 
   0  -6   9        4.65        8.20      3.33 o 
   1  -6   9       42.38       49.72      6.23 o 
   2  -6   9        4.22        0.69      1.68 o 
   3  -6   9        0.11        2.05      1.81 o 
   4  -6   9        2.31        0.50      1.66 o 
   5  -6   9        8.11        1.62      2.85 o 
   6  -6   9        2.04        1.73      1.84 o 
   7  -6   9        0.54       -0.98      1.84 o 
   8  -6   9       12.80       12.60      5.66 o 
  -4  -5   9       10.71        8.23      4.27 o 
  -3  -5   9       13.62       20.06      4.77 o 
  -2  -5   9        6.69        6.44      3.27 o 
  -1  -5   9        1.79        3.22      1.80 o 
   0  -5   9       10.85       11.47      2.24 o 
   1  -5   9      189.98      182.61      9.52 o 
   2  -5   9        0.16       -0.62      1.51 o 
   3  -5   9        0.23       -1.95      2.24 o 
   4  -5   9        0.79        0.79      1.61 o 
   5  -5   9       20.97       19.05      2.88 o 
   6  -5   9       19.34       12.43      3.85 o 
   7  -5   9        2.78        0.90      1.77 o 
   8  -5   9       11.20       11.46      2.82 o 
   9  -5   9        0.73        0.35      2.97 o 
  -4  -4   9        0.43       -0.03      2.66 o 
  -3  -4   9        0.72        3.12      2.82 o 
  -2  -4   9       40.33       37.58      3.41 o 
  -1  -4   9       61.12       60.42      5.14 o 
   0  -4   9      204.98      198.23      5.12 o 
   1  -4   9       11.57        8.73      6.64 o 
   2  -4   9       23.05       26.15      2.94 o 
   3  -4   9      262.13      246.21      7.30 o 
   4  -4   9        0.44        0.18      1.43 o 
   5  -4   9        0.66        2.14      1.59 o 
   6  -4   9       52.67       46.94      3.90 o 
   7  -4   9       24.56       15.15      4.81 o 
   8  -4   9       11.03       10.97      2.77 o 
   9  -4   9       24.49       23.47      3.82 o 
  10  -4   9       12.69       11.95      3.89 o 
  -5  -3   9       22.75       20.41      5.15 o 
  -4  -3   9       14.35       15.81      2.95 o 
  -3  -3   9        7.74        6.70      2.26 o 
  -2  -3   9       18.74       19.66      3.18 o 
  -1  -3   9        1.42        1.51      2.19 o 
   0  -3   9      116.68      120.62      3.95 o 
   1  -3   9       16.69       12.78      2.38 o 
   2  -3   9      237.62      241.37      8.67 o 
   3  -3   9      491.70      454.90      9.77 o 
   4  -3   9       43.55       44.97      3.62 o 
   5  -3   9      273.70      280.58      7.85 o 
   6  -3   9       74.78       66.42     10.57 o 
   7  -3   9       13.89       12.51      2.52 o 
   8  -3   9        2.06        4.36      1.97 o 
   9  -3   9       17.95       15.94      2.90 o 
  10  -3   9        5.78        6.00      2.75 o 
  -5  -2   9       15.16       16.49      3.19 o 
  -4  -2   9       14.41       14.90      2.76 o 
  -3  -2   9       72.05       73.88      4.53 o 
  -2  -2   9       27.25       31.48      3.17 o 
  -1  -2   9      134.39      127.16      5.10 o 
   0  -2   9      155.43      135.59      4.09 o 
   1  -2   9        0.47       -0.50      1.09 o 
   2  -2   9      260.67      259.80      7.01 o 
   3  -2   9       23.15       24.41      2.74 o 
   4  -2   9      201.54      205.34      6.92 o 
   5  -2   9      429.44      416.05     14.24 o 
   6  -2   9        1.70        0.90      1.87 o 
   7  -2   9        7.95        9.61      4.99 o 
   8  -2   9        3.38        0.23      1.58 o 
   9  -2   9        7.98        9.57      2.50 o 
  10  -2   9        0.88       -0.83      1.87 o 
  11  -2   9       13.00        9.73      2.81 o 
  -5  -1   9       14.03       17.00      3.02 o 
  -4  -1   9        3.01        1.39      1.82 o 
  -3  -1   9       48.11       51.35      4.02 o 
  -2  -1   9       22.46       27.97      3.93 o 
  -1  -1   9       92.05       92.66      5.73 o 
   0  -1   9        5.84        6.72      1.82 o 
   1  -1   9        0.20       -0.11      1.11 o 
   2  -1   9        3.12        1.23      1.06 o 
   3  -1   9      425.02      432.73     13.37 o 
   4  -1   9      366.11      354.89      8.36 o 
   5  -1   9       68.15       62.23      8.21 o 
   6  -1   9        0.00       -0.07      1.32 o 
   7  -1   9      132.96      124.25      5.35 o 
   8  -1   9        9.12       17.54      2.73 o 
   9  -1   9       10.04       11.48      2.52 o 
  10  -1   9        0.05       -1.25      1.71 o 
  11  -1   9       21.03       20.44      3.62 o 
  -5   0   9       16.59       20.36      3.30 o 
  -4   0   9        0.00       -0.31      1.84 o 
  -3   0   9       18.41       21.61      2.98 o 
  -2   0   9       11.85        8.95      2.14 o 
  -1   0   9      117.96      137.29      5.30 o 
   0   0   9       33.69       38.17      3.07 o 
   1   0   9       36.18       33.76      2.20 o 
   2   0   9      338.44      345.38      6.03 o 
   3   0   9      144.45      139.27      5.05 o 
   4   0   9       18.06       12.21      2.19 o 
   5   0   9      130.14      125.03      4.95 o 
   6   0   9        3.07        3.09      1.59 o 
   7   0   9      295.64      281.35      7.95 o 
   8   0   9       10.29        7.49      2.48 o 
   9   0   9       16.01       12.10      2.47 o 
  10   0   9        1.22        2.87      1.85 o 
  11   0   9       14.51       17.53      3.19 o 
  -5   1   9        0.01       -1.08      2.17 o 
  -4   1   9        0.29       -1.20      1.60 o 
  -3   1   9        8.07        8.70      2.25 o 
  -2   1   9        0.02        1.17      2.24 o 
  -1   1   9       21.75       20.55      3.29 o 
   0   1   9      112.07      113.52      4.76 o 
   1   1   9      121.05      115.52      6.98 o 
   2   1   9      235.70      225.38      4.83 o 
   3   1   9       83.84       75.18      4.52 o 
   4   1   9      454.05      449.17      9.26 o 
   5   1   9       46.47       42.44      3.24 o 
   6   1   9       13.94       17.32      5.89 o 
   7   1   9       26.60       20.60      3.00 o 
   8   1   9        4.42        5.73      1.75 o 
   9   1   9       24.51       22.16      3.06 o 
  10   1   9        2.25        1.59      1.70 o 
  11   1   9        3.47        5.41      3.73 o 
  -5   2   9        2.54        2.41      2.10 o 
  -4   2   9       12.39       14.32      2.74 o 
  -3   2   9       21.20       20.27      2.93 o 
  -2   2   9       12.09       16.93      2.67 o 
  -1   2   9       18.07       15.47      4.55 o 
   0   2   9        7.18        8.65      2.17 o 
   1   2   9       86.78       92.36      8.64 o 
   2   2   9      168.89      170.39      4.24 o 
   3   2   9      144.67      132.19      3.71 o 
   4   2   9      392.09      364.58      8.15 o 
   5   2   9      388.03      399.95      8.81 o 
   6   2   9       81.75       91.57      4.35 o 
   7   2   9       33.54       35.02      6.38 o 
   8   2   9        3.27        1.93      1.74 o 
   9   2   9        1.19        0.64      1.46 o 
  10   2   9       12.01        8.48      3.62 o 
  11   2   9        0.04        1.49      2.01 o 
  -5   3   9        7.40        6.24      2.52 o 
  -4   3   9       48.90       44.44      6.54 o 
  -3   3   9       38.96       36.54      3.58 o 
  -2   3   9       17.24       11.38      2.95 o 
  -1   3   9       80.86       71.56      5.19 o 
   0   3   9       12.11        8.28      2.26 o 
   1   3   9      123.26      123.62      4.82 o 
   2   3   9       29.46       29.89      2.17 o 
   3   3   9      170.08      167.23      7.96 o 
   4   3   9      140.65      142.21      3.97 o 
   5   3   9       50.41       51.51      3.45 o 
   6   3   9      293.58      293.76     12.99 o 
   7   3   9       98.76       95.99      4.49 o 
   8   3   9        6.65       12.17      2.69 o 
   9   3   9        2.33        2.96      1.65 o 
  10   3   9        3.32        2.93      1.87 o 
  11   3   9        4.21        8.34      4.52 o 
  -5   4   9       13.45       12.64      2.88 o 
  -4   4   9       27.13       26.40      3.46 o 
  -3   4   9       81.73       76.64      5.09 o 
  -2   4   9      339.10      331.00      8.92 o 
  -1   4   9       55.03       60.74      4.09 o 
   0   4   9       14.62       14.75      2.44 o 
   1   4   9        9.19       10.76      2.25 o 
   2   4   9       76.53       73.00      5.90 o 
   3   4   9      200.76      211.02      6.37 o 
   4   4   9       55.48       54.84      2.77 o 
   5   4   9       44.44       45.43      2.64 o 
   6   4   9       56.36       55.30      3.58 o 
   7   4   9       40.02       43.75      6.57 o 
   8   4   9       58.61       52.64      3.80 o 
   9   4   9       14.63       16.65      4.62 o 
  10   4   9        0.60       -0.59      2.41 o 
  11   4   9        0.01        0.76      3.27 o 
  -4   5   9       30.86       30.87      3.83 o 
  -3   5   9        0.82        1.34      1.92 o 
  -2   5   9       38.76       30.63      3.46 o 
  -1   5   9       13.77       17.23      2.83 o 
   0   5   9       23.76       20.87      2.72 o 
   1   5   9      144.38      129.99      5.32 o 
   2   5   9        1.19        1.60      1.49 o 
   3   5   9       21.22       27.36      2.45 o 
   4   5   9        0.56       -0.31      1.63 o 
   5   5   9       15.55       14.86      1.91 o 
   6   5   9       86.85       87.88      4.26 o 
   7   5   9       32.42       35.18      5.20 o 
   8   5   9       73.40       80.92      7.39 o 
   9   5   9       51.58       55.65      6.92 o 
  10   5   9        4.88        7.98      3.87 o 
  -4   6   9        6.45        6.37      2.33 o 
  -3   6   9        8.69        5.48      2.18 o 
  -2   6   9        0.58        0.45      1.66 o 
  -1   6   9        6.62        2.23      1.83 o 
   0   6   9       45.75       46.74      5.95 o 
   1   6   9      103.45      109.13      7.77 o 
   2   6   9        5.25        0.03      1.35 o 
   3   6   9       27.08       26.44      2.72 o 
   4   6   9        3.79        1.56      1.35 o 
   5   6   9       20.49       23.94      2.96 o 
   6   6   9       19.33       13.67      2.65 o 
   7   6   9        9.80       10.26      3.68 o 
   8   6   9       14.14       17.61      4.52 o 
   9   6   9        7.77        8.75      3.85 o 
  10   6   9        8.84        6.20      3.62 o 
  -3   7   9        0.00        1.65      2.00 o 
  -2   7   9        2.75        0.76      4.87 o 
  -1   7   9        3.42        2.46      1.89 o 
   0   7   9        1.56        4.40      1.89 o 
   1   7   9       44.54       50.04      7.99 o 
   2   7   9       17.30       18.38      2.91 o 
   3   7   9      108.65      127.90      8.07 o 
   4   7   9       15.62       14.78      2.67 o 
   5   7   9       69.65       72.87      5.91 o 
   6   7   9        0.32        3.19      2.11 o 
   7   7   9       28.37       33.30      4.67 o 
   8   7   9        4.92        5.22      3.06 o 
   9   7   9        0.69        1.43      3.06 o 
  -2   8   9        3.47        0.66      1.88 o 
  -1   8   9        0.58       -0.60      1.86 o 
   0   8   9       66.10       66.86      4.52 o 
   1   8   9        3.82       -1.24      2.60 o 
   2   8   9       47.80       57.22      6.53 o 
   3   8   9        0.01        1.86      2.78 o 
   4   8   9        1.15        2.97      2.22 o 
   5   8   9       41.79       46.06      7.06 o 
   6   8   9        2.12        2.17      2.04 o 
   7   8   9       11.15        8.91      2.82 o 
   8   8   9        1.67       -1.08      2.95 o 
  -1   9   9        1.08        0.68      3.14 o 
   0   9   9        5.57        5.23      3.85 o 
   1   9   9        0.02       -0.22      3.01 o 
   2   9   9       25.92       32.69      5.79 o 
   3   9   9       11.90        8.60      3.74 o 
   4   9   9       77.85       91.63      8.23 o 
   5   9   9        4.01        7.02      4.00 o 
   6   9   9       18.16       20.96      3.53 o 
   7   9   9        2.76        2.10      2.51 o 
   1  10   9        2.55        1.71      3.43 o 
   2  10   9        4.32        5.55      3.92 o 
   3  10   9        0.11        1.52      3.39 o 
   4  10   9       13.22        7.96      4.22 o 
   5  10   9        3.74        1.20      4.37 o 
   0  -7  10        4.23        7.38      3.63 o 
   1  -7  10        8.05       11.05      3.95 o 
   2  -7  10        1.66        2.79      3.16 o 
   3  -7  10        7.36        8.26      4.09 o 
   4  -7  10        0.27       -0.37      1.72 o 
   5  -7  10       27.10       36.13      4.07 o 
   6  -7  10        5.04        8.17      2.91 o 
   0  -6  10       21.90       28.83      5.34 o 
   1  -6  10        0.08       -0.62      2.22 o 
   2  -6  10       17.09       19.96      3.06 o 
   3  -6  10        4.65        9.58      2.82 o 
   4  -6  10        1.88        1.98      1.72 o 
   5  -6  10       37.86       45.72      4.16 o 
   6  -6  10        0.13       -1.58      1.75 o 
   7  -6  10       13.67       14.80      3.20 o 
   8  -6  10       20.53       17.85      3.47 o 
  -3  -5  10        0.05       -1.43      2.84 o 
  -2  -5  10        1.29        0.16      2.74 o 
   0  -5  10       42.29       53.65      4.00 o 
   1  -5  10        0.63        1.80      1.68 o 
   2  -5  10       34.81       40.80      3.65 o 
   3  -5  10        9.65       12.30      5.77 o 
   4  -5  10       66.33       65.44      6.89 o 
   5  -5  10       22.88       27.29      7.19 o 
   6  -5  10        0.57        0.41      1.82 o 
   7  -5  10       21.84       22.07      3.47 o 
   8  -5  10        0.78        1.77      2.12 o 
   9  -5  10        0.68        2.96      3.08 o 
  -3  -4  10        5.89        4.35      3.41 o 
  -2  -4  10       64.13       73.99      6.98 o 
  -1  -4  10        2.06        2.45      1.93 o 
   0  -4  10       68.10       68.90      5.96 o 
   1  -4  10        9.28        8.61      3.05 o 
   2  -4  10       68.76       84.10      4.58 o 
   3  -4  10        4.54        3.66      1.77 o 
   4  -4  10       59.85       57.53     10.71 o 
   5  -4  10       81.75       83.39      4.91 o 
   6  -4  10       14.42       14.42      2.69 o 
   7  -4  10       35.88       35.66      3.83 o 
   8  -4  10        0.55        1.97      2.04 o 
   9  -4  10        5.50        1.88      2.29 o 
  -4  -3  10        4.59       -0.62      2.85 o 
  -3  -3  10        4.74        3.53      2.24 o 
  -2  -3  10       67.09       58.63      5.50 o 
  -1  -3  10       11.42       12.40      4.63 o 
   0  -3  10        2.90        4.71      2.71 o 
   1  -3  10        7.82        9.50      2.21 o 
   2  -3  10       91.84      100.80      4.95 o 
   3  -3  10       31.96       35.07      4.61 o 
   4  -3  10       78.45       75.08      4.46 o 
   5  -3  10       60.68       61.00      5.34 o 
   6  -3  10       11.17        9.09      2.40 o 
   7  -3  10       58.76       64.12      4.57 o 
   8  -3  10        2.44       -2.08      2.01 o 
   9  -3  10       41.29       45.07      4.43 o 
  10  -3  10        0.34       -1.34      1.80 o 
  -4  -2  10        2.83       -0.09      2.14 o 
  -3  -2  10        0.15       -0.86      2.33 o 
  -2  -2  10        1.45        3.11      1.96 o 
  -1  -2  10        1.10        2.25      3.12 o 
   0  -2  10       14.36       14.80      2.42 o 
   1  -2  10        2.81        3.54      1.88 o 
   2  -2  10       15.49       18.89      2.62 o 
   3  -2  10       14.48       15.36      2.55 o 
   4  -2  10      109.27      122.39      5.29 o 
   5  -2  10       32.08       32.27      3.30 o 
   6  -2  10       17.84       20.30      2.85 o 
   7  -2  10        1.84        2.20      1.53 o 
   8  -2  10        6.95        6.05      2.02 o 
   9  -2  10       60.64       57.38      4.64 o 
  10  -2  10        2.53        1.21      1.97 o 
  -4  -1  10        0.51        2.21      2.07 o 
  -3  -1  10        4.32        4.92      2.17 o 
  -2  -1  10        1.58        5.13      2.06 o 
  -1  -1  10       13.72       13.88      2.56 o 
   0  -1  10       15.85       12.82      2.29 o 
   1  -1  10       36.70       37.17      3.05 o 
   2  -1  10        5.14        3.71      2.10 o 
   3  -1  10       39.14       40.91      5.74 o 
   4  -1  10        0.16       -1.43      1.32 o 
   5  -1  10      142.79      127.60     10.15 o 
   6  -1  10        0.09       -0.78      1.81 o 
   7  -1  10       13.66        9.54      2.25 o 
   8  -1  10       58.95       62.88      6.45 o 
   9  -1  10        7.02        2.69      1.93 o 
  10  -1  10        0.35       -1.09      1.64 o 
  11  -1  10       12.58       14.73      3.18 o 
  -4   0  10        2.18        0.42      1.99 o 
  -3   0  10        8.63        8.48      2.45 o 
  -2   0  10        0.46       -0.20      1.63 o 
  -1   0  10       19.05       12.58      2.41 o 
   0   0  10      131.70      126.93      5.20 o 
   1   0  10       88.58      102.83      4.51 o 
   2   0  10      334.37      340.40      8.86 o 
   3   0  10      362.41      373.92      8.66 o 
   4   0  10       15.14       16.64      3.50 o 
   5   0  10        6.94        5.69      1.86 o 
   6   0  10       59.38       68.86      6.25 o 
   7   0  10        4.11        2.05      1.61 o 
   8   0  10        4.82        8.40      2.24 o 
   9   0  10        1.85        0.49      1.43 o 
  10   0  10        5.14        3.57      2.11 o 
  11   0  10        8.70        7.68      2.82 o 
  -4   1  10        6.69        8.48      2.51 o 
  -3   1  10        1.19        1.55      2.09 o 
  -2   1  10        0.58        1.24      1.73 o 
  -1   1  10        0.14       -0.73      1.35 o 
   0   1  10        0.00       -1.81      1.21 o 
   1   1  10       21.35       18.95      2.62 o 
   2   1  10       20.74       14.76      2.90 o 
   3   1  10       84.07       82.23      4.28 o 
   4   1  10      151.17      144.51      5.56 o 
   5   1  10      166.32      169.46      6.54 o 
   6   1  10      130.24      135.44      7.42 o 
   7   1  10        9.55       10.67      2.23 o 
   8   1  10       34.59       39.73      3.89 o 
   9   1  10        8.08        3.11      1.83 o 
  10   1  10        5.31        3.58      4.13 o 
  11   1  10        1.29        1.80      2.24 o 
  -4   2  10        5.47        3.18      2.12 o 
  -3   2  10        3.75        1.34      1.77 o 
  -2   2  10        2.70        3.06      1.88 o 
  -1   2  10        2.93        1.69      1.69 o 
   0   2  10        2.98        2.89      3.48 o 
   1   2  10       37.27       40.35      3.22 o 
   2   2  10        0.17       -0.40      3.74 o 
   3   2  10      146.89      149.69      5.66 o 
   4   2  10        9.78       10.90      2.51 o 
   5   2  10      134.22      138.60      5.35 o 
   6   2  10       39.83       41.29      3.36 o 
   7   2  10       93.92       94.25      5.94 o 
   8   2  10       31.13       38.31      3.61 o 
   9   2  10        7.24       12.30      2.77 o 
  10   2  10        2.16        4.19      1.95 o 
  11   2  10        0.04        0.47      1.90 o 
  -4   3  10        1.71        3.20      2.17 o 
  -3   3  10        7.17        5.40      2.28 o 
  -2   3  10       26.25       28.84      3.36 o 
  -1   3  10        3.06        0.48      1.46 o 
   0   3  10       14.34       10.49      2.26 o 
   1   3  10        0.02       -0.46      1.30 o 
   2   3  10        5.67        2.51      4.87 o 
   3   3  10       66.70       71.18      3.15 o 
   4   3  10        0.13       -0.58      1.28 o 
   5   3  10       92.22       90.28      4.37 o 
   6   3  10       26.11       22.86      2.99 o 
   7   3  10       22.66       24.70      2.95 o 
   8   3  10       52.91       59.66      4.16 o 
   9   3  10        0.57       -0.10      1.44 o 
  10   3  10       48.93       53.30      4.48 o 
  11   3  10        1.54        0.32      3.74 o 
  -4   4  10       16.52       19.33      4.73 o 
  -3   4  10       12.34       14.54      2.93 o 
  -2   4  10       17.34       16.46      2.80 o 
  -1   4  10        2.24       -1.39      1.54 o 
   0   4  10        7.93        9.73      2.30 o 
   1   4  10       20.24       17.17      2.59 o 
   2   4  10      306.77      287.86      8.79 o 
   3   4  10        2.54        2.88      2.62 o 
   4   4  10        3.30       -0.25      1.51 o 
   5   4  10       73.27       75.53      7.99 o 
   6   4  10       12.86       10.55      2.08 o 
   7   4  10       44.44       41.09      3.46 o 
   8   4  10       31.50       34.92      4.77 o 
   9   4  10        0.12        1.21      2.59 o 
  10   4  10       30.34       35.91      6.42 o 
  -3   5  10        1.30        1.36      2.40 o 
  -2   5  10      187.52      182.78      7.07 o 
  -1   5  10       79.85       72.82      6.15 o 
   0   5  10      105.05      100.47      4.98 o 
   1   5  10       20.18       14.56      2.50 o 
   2   5  10       32.64       39.65      3.34 o 
   3   5  10       16.85       27.17      2.85 o 
   4   5  10       52.19       45.92      2.72 o 
   5   5  10       15.12       18.34      2.52 o 
   6   5  10        0.03        0.19      1.25 o 
   7   5  10       75.00       74.04      6.93 o 
   8   5  10        0.38       -2.16      2.66 o 
   9   5  10        2.49        7.45      3.52 o 
  10   5  10        8.78        4.01      3.81 o 
  -3   6  10       47.44       53.34      4.74 o 
  -2   6  10       26.55       24.39      3.47 o 
  -1   6  10       10.13        8.49      2.43 o 
   0   6  10       60.53       58.73      4.29 o 
   1   6  10        8.41        6.41      2.06 o 
   2   6  10       72.61       64.29      4.18 o 
   3   6  10        1.20       -0.29      1.40 o 
   4   6  10       94.28       90.44      3.69 o 
   5   6  10        9.43       12.17      4.92 o 
   6   6  10       35.91       27.12      4.87 o 
   7   6  10       22.50       23.25      4.90 o 
   8   6  10        8.86        7.01      3.57 o 
   9   6  10       14.77       23.73      5.42 o 
  -2   7  10        0.30        2.94      2.11 o 
  -1   7  10       20.39       23.65      4.04 o 
   0   7  10        1.29        4.04      1.92 o 
   1   7  10        0.59        3.08      1.90 o 
   2   7  10       35.79       43.23      3.77 o 
   3   7  10        1.44        0.63      2.66 o 
   4   7  10        0.08       -0.68      2.33 o 
   5   7  10       59.94       53.59      7.53 o 
   6   7  10      167.84      165.45      6.71 o 
   7   7  10        5.52       10.93      3.93 o 
   8   7  10       12.74       13.56      4.50 o 
   9   7  10       21.05       30.94      6.03 o 
  -1   8  10       11.11       15.40      3.47 o 
   0   8  10        2.08       -0.14      2.03 o 
   1   8  10        0.38       -0.52      2.74 o 
   2   8  10        0.98        4.50      3.41 o 
   3   8  10       14.48       16.19      4.46 o 
   4   8  10       12.13       12.20      4.12 o 
   5   8  10        9.50        7.38      2.50 o 
   6   8  10       21.90       29.11      3.73 o 
   7   8  10        4.37        5.00      3.54 o 
   8   8  10        7.96       11.02      4.52 o 
   1   9  10       17.80       21.74      5.36 o 
   2   9  10        1.21        5.09      3.74 o 
   3   9  10        1.23       -2.55      2.98 o 
   4   9  10        0.00        3.65      3.55 o 
   5   9  10        1.90        0.78      3.36 o 
   6   9  10        6.44       10.92      3.09 o 
   1  -6  11        5.45        6.87      3.74 o 
   2  -6  11        6.32       10.39      4.03 o 
   3  -6  11        0.09        0.65      1.93 o 
   4  -6  11       20.03       20.38      3.27 o 
   5  -6  11        5.33        7.87      2.47 o 
   6  -6  11        0.35        0.75      2.85 o 
   1  -5  11        1.02       -0.64      1.73 o 
   2  -5  11        3.83        0.94      1.90 o 
   3  -5  11       15.36       20.90      6.54 o 
   4  -5  11       17.03       16.08      4.01 o 
   5  -5  11        0.38        0.81      1.92 o 
   6  -5  11       16.88       20.60      4.85 o 
   7  -5  11       10.00       11.12      2.64 o 
   8  -5  11        9.67       16.71      6.11 o 
  -2  -4  11        1.35       -3.76      2.55 o 
  -1  -4  11        4.38        3.01      2.70 o 
   0  -4  11        4.96        5.00      2.85 o 
   1  -4  11       23.25       23.36      4.36 o 
   2  -4  11        5.77        5.73      2.10 o 
   3  -4  11        1.22       -1.35      1.59 o 
   4  -4  11       14.42       16.52      6.68 o 
   5  -4  11        3.30        2.49      1.84 o 
   6  -4  11       20.27       29.58      3.58 o 
   7  -4  11        6.67       11.03      2.69 o 
   8  -4  11        9.87        8.46      2.59 o 
   9  -4  11       23.09       28.63      4.17 o 
  -2  -3  11       31.82       37.33      4.02 o 
  -1  -3  11        6.80        6.39      3.35 o 
   0  -3  11       49.36       64.17      6.22 o 
   1  -3  11        0.32       -0.51      2.47 o 
   2  -3  11       13.70        9.33      2.43 o 
   3  -3  11        3.61        4.78      3.15 o 
   4  -3  11        0.06        1.34      1.76 o 
   5  -3  11       11.17       13.60      2.71 o 
   6  -3  11       38.46       42.32      4.01 o 
   7  -3  11       24.58       20.49      3.18 o 
   8  -3  11       37.97       40.18      6.57 o 
   9  -3  11       19.43       11.57      4.42 o 
  -3  -2  11        0.74       -0.21      2.07 o 
  -2  -2  11        9.81        5.77      3.54 o 
  -1  -2  11        4.02        1.76      1.92 o 
   0  -2  11       19.89       22.44      4.46 o 
   1  -2  11        0.05        1.33      2.35 o 
   2  -2  11       54.42       50.38      5.57 o 
   3  -2  11        2.31       -0.63      2.17 o 
   4  -2  11       38.41       36.02      7.09 o 
   5  -2  11        2.55       -0.31      1.68 o 
   6  -2  11       15.88       24.07      6.32 o 
   7  -2  11       45.08       36.31      3.87 o 
   8  -2  11       71.90       84.04      5.39 o 
   9  -2  11        0.13       -2.00      1.58 o 
  10  -2  11       13.38       12.50      3.02 o 
  -3  -1  11        5.77        6.33      2.78 o 
  -2  -1  11       69.92       70.80      5.85 o 
  -1  -1  11        0.48        2.02      1.95 o 
   0  -1  11       32.58       39.21      5.70 o 
   1  -1  11        0.00        3.25      2.65 o 
   2  -1  11       31.41       22.84      4.19 o 
   3  -1  11       44.06       44.77      5.92 o 
   4  -1  11      179.65      168.21      6.27 o 
   5  -1  11        3.93        0.94      1.60 o 
   6  -1  11        8.60        7.15      2.55 o 
   7  -1  11       14.04       18.33      2.99 o 
   8  -1  11       73.82       81.09     10.11 o 
   9  -1  11        7.71        5.11      3.20 o 
  10  -1  11       26.30       20.86      7.94 o 
  -3   0  11        2.63        6.46      2.46 o 
  -2   0  11       26.00       27.47      3.52 o 
  -1   0  11        2.17        3.20      1.99 o 
   0   0  11       95.53       89.12      5.27 o 
   1   0  11        5.59        9.88      3.36 o 
   2   0  11       14.87       11.10      3.33 o 
   3   0  11        6.03        3.98      1.86 o 
   4   0  11       29.96       34.91      3.32 o 
   5   0  11      116.46      113.94      5.23 o 
   6   0  11        0.02        1.86      1.69 o 
   7   0  11      147.59      160.53      6.40 o 
   8   0  11       40.42       44.00      4.08 o 
   9   0  11        0.03       -1.87      1.48 o 
  10   0  11       55.43       63.30      5.06 o 
  -3   1  11        0.09        1.17      2.02 o 
  -2   1  11       36.42       35.47      4.03 o 
  -1   1  11        2.61        2.31      1.82 o 
   0   1  11       10.48       12.00      2.43 o 
   1   1  11        1.35        2.57      3.24 o 
   2   1  11       25.82       21.38      4.03 o 
   3   1  11        1.95        0.53      2.26 o 
   4   1  11       16.05       18.45      2.73 o 
   5   1  11       32.10       36.14      3.32 o 
   6   1  11        3.78        4.15      1.64 o 
   7   1  11       64.00       70.03      4.59 o 
   8   1  11        0.80       -0.54      3.06 o 
   9   1  11       42.53       46.09      4.28 o 
  10   1  11       56.08       69.69      5.17 o 
  -3   2  11        4.12        3.89      2.20 o 
  -2   2  11       18.30       21.51      3.31 o 
  -1   2  11        2.39        2.36      3.46 o 
   0   2  11       39.34       52.46      4.02 o 
   1   2  11       25.49       29.69      3.17 o 
   2   2  11       57.35       56.67      3.77 o 
   3   2  11       29.15       25.65      4.17 o 
   4   2  11       32.64       32.09      3.10 o 
   5   2  11        0.16       -1.50      1.21 o 
   6   2  11        1.30       -0.25      1.34 o 
   7   2  11       25.29       31.92      3.42 o 
   8   2  11        0.09        1.24      1.59 o 
   9   2  11       25.91       32.37      5.18 o 
  10   2  11       34.60       34.89      4.03 o 
  -3   3  11       32.34       33.00      5.38 o 
  -2   3  11        1.48        2.55      1.92 o 
  -1   3  11        0.27        1.64      1.72 o 
   0   3  11        8.12        7.54      3.79 o 
   1   3  11       14.92       13.11      2.90 o 
   2   3  11       44.51       37.65      3.30 o 
   3   3  11       61.65       61.79      5.77 o 
   4   3  11       56.92       60.61      3.85 o 
   5   3  11       25.51       24.04      5.04 o 
   6   3  11        6.18        6.93      1.95 o 
   7   3  11        3.05        3.99      1.63 o 
   8   3  11        7.97        4.87      1.80 o 
   9   3  11        4.38        0.59      1.58 o 
  10   3  11        9.00        3.70      3.24 o 
  -3   4  11       17.04       18.99      4.47 o 
  -2   4  11       35.81       38.34      6.46 o 
  -1   4  11       50.87       54.55      4.38 o 
   0   4  11        1.46       -1.55      1.32 o 
   1   4  11        7.58        6.12      2.03 o 
   2   4  11        6.16        2.50      1.82 o 
   3   4  11       27.81       24.91      3.56 o 
   4   4  11       18.73       23.27      4.00 o 
   5   4  11       23.02       24.01      5.03 o 
   6   4  11       22.72       28.23      3.04 o 
   7   4  11        3.35        7.11      1.90 o 
   8   4  11        0.21        0.72      1.37 o 
   9   4  11       23.34       34.94      5.96 o 
  10   4  11        0.09       -1.49      2.70 o 
  -2   5  11        5.86       -1.15      4.26 o 
  -1   5  11       31.66       33.04      3.76 o 
   0   5  11        1.17        2.83      1.97 o 
   1   5  11       13.85       13.30      3.90 o 
   2   5  11       18.54       21.44      2.94 o 
   3   5  11        7.85        4.59      1.86 o 
   4   5  11        9.37        2.76      2.28 o 
   5   5  11        2.45        3.91      1.52 o 
   6   5  11        0.13        1.27      1.37 o 
   7   5  11        3.62        2.24      2.25 o 
   8   5  11        7.69        5.27      3.17 o 
   9   5  11       14.71       17.65      4.68 o 
  -2   6  11       11.06       11.70      2.75 o 
  -1   6  11       10.37       13.30      2.84 o 
   0   6  11        0.13       -2.10      1.54 o 
   1   6  11       16.81       18.67      3.02 o 
   2   6  11        9.45        6.45      2.16 o 
   3   6  11       11.51       15.95      2.77 o 
   4   6  11        4.40        2.37      1.82 o 
   5   6  11        4.17        4.36      1.86 o 
   6   6  11        0.93       -0.84      2.70 o 
   7   6  11        4.80        5.82      3.68 o 
   8   6  11        1.90        4.11      3.36 o 
   9   6  11        0.05        2.13      3.39 o 
  -1   7  11        4.89        8.59      2.66 o 
   0   7  11        0.64       -0.59      2.60 o 
   1   7  11       24.76       27.24      5.24 o 
   2   7  11        0.26        0.32      1.72 o 
   3   7  11        2.96        5.85      2.28 o 
   4   7  11        3.74        2.27      3.00 o 
   5   7  11       16.65       19.38      4.54 o 
   6   7  11        3.83       10.93      4.17 o 
   7   7  11        4.55        1.90      3.31 o 
   8   7  11        1.99       -3.44      2.98 o 
   1   8  11       26.84       31.20      5.82 o 
   2   8  11        1.39        2.20      3.03 o 
   3   8  11       12.81       15.59      4.50 o 
   4   8  11       20.21       11.04      4.30 o 
   5   8  11        7.52       12.42      3.98 o 
   6   8  11        1.44        4.09      3.49 o 
   7   8  11       10.87        3.92      4.08 o 
   1  -5  12        5.51        5.63      3.06 o 
   2  -5  12        0.05        0.61      2.89 o 
   3  -5  12        0.80        1.14      2.04 o 
   4  -5  12        1.51        2.00      2.08 o 
   5  -5  12        6.56        7.60      2.41 o 
   6  -5  12        2.84        6.07      2.54 o 
   0  -4  12        3.80        1.40      3.17 o 
   1  -4  12       58.15       59.71      6.41 o 
   2  -4  12        0.15       -0.03      2.24 o 
   3  -4  12        3.39        0.24      1.82 o 
   4  -4  12        1.78        2.31      3.42 o 
   5  -4  12        0.06        2.71      1.92 o 
   6  -4  12        4.43        1.06      1.87 o 
   7  -4  12        6.83        1.69      3.85 o 
  -1  -3  12        2.44        2.85      3.17 o 
   0  -3  12        3.38        2.09      2.63 o 
   1  -3  12        4.50        4.55      3.08 o 
   2  -3  12       18.72       20.48      4.39 o 
   3  -3  12       29.82       31.04      4.57 o 
   4  -3  12        2.23        0.02      1.78 o 
   5  -3  12        0.23        2.11      1.87 o 
   6  -3  12        2.91        1.00      1.96 o 
   7  -3  12        5.04        2.54      2.26 o 
   8  -3  12        0.84       -2.09      1.81 o 
  -1  -2  12        4.76        9.02      3.71 o 
   0  -2  12        7.95       14.81      4.14 o 
   1  -2  12        1.75        3.17      2.79 o 
   2  -2  12        0.15        4.03      2.70 o 
   3  -2  12       69.10       72.14      6.43 o 
   4  -2  12        5.45        6.97      3.41 o 
   5  -2  12       15.57        9.81      2.59 o 
   6  -2  12       17.59       11.89      2.71 o 
   7  -2  12       13.55        5.50      4.69 o 
   8  -2  12        0.62       -1.96      1.60 o 
   9  -2  12        2.28        4.85      2.21 o 
  -2  -1  12       13.15       14.99      3.11 o 
  -1  -1  12        0.83        1.73      2.24 o 
   0  -1  12       31.89       34.21      5.49 o 
   1  -1  12        5.11        2.36      2.70 o 
   2  -1  12       41.34       43.35      5.54 o 
   3  -1  12        0.01        1.51      2.51 o 
   4  -1  12       15.33       17.29      2.91 o 
   5  -1  12        9.98        5.50      2.19 o 
   6  -1  12       28.30       23.52      3.32 o 
   7  -1  12        0.23        0.42      1.68 o 
   8  -1  12       11.96       16.66      5.28 o 
   9  -1  12        0.57        1.48      3.08 o 
  -2   0  12        3.46        4.86      2.48 o 
  -1   0  12        1.76        0.60      1.98 o 
   0   0  12       16.46       15.86      4.55 o 
   1   0  12       32.12       36.59      5.50 o 
   2   0  12       65.89       71.02      6.69 o 
   3   0  12        4.72       -2.74      1.82 o 
   4   0  12      156.24      149.36      6.14 o 
   5   0  12        6.93        4.08      1.90 o 
   6   0  12        2.31        1.81      2.13 o 
   7   0  12        2.87        3.52      2.38 o 
   8   0  12       11.87       10.78      4.49 o 
   9   0  12        0.00       -0.56      1.66 o 
  10   0  12        3.49        3.18      2.26 o 
  -2   1  12        0.65        3.80      2.40 o 
  -1   1  12        0.42       -1.78      1.90 o 
   0   1  12       16.78       20.21      3.07 o 
   1   1  12       39.64       36.02      5.34 o 
   2   1  12       81.12       84.01      7.07 o 
   3   1  12        4.10       10.63      3.36 o 
   4   1  12       11.80       18.08      3.47 o 
   5   1  12       19.92       19.71      2.87 o 
   6   1  12       10.30        8.73      2.22 o 
   7   1  12       10.56       10.22      2.39 o 
   8   1  12       20.06       20.72      3.23 o 
   9   1  12        0.83        3.29      2.82 o 
  10   1  12        0.23        0.16      1.78 o 
  -2   2  12        1.39        3.25      1.94 o 
  -1   2  12        0.44       -0.16      1.85 o 
   0   2  12       10.07       13.85      2.81 o 
   1   2  12        0.72       -0.71      1.61 o 
   2   2  12       96.21       95.61      7.63 o 
   3   2  12       13.88       21.63      4.25 o 
   4   2  12       34.92       41.08      5.27 o 
   5   2  12       22.59       25.19      3.16 o 
   6   2  12       25.01       30.21      8.95 o 
   7   2  12       38.59       38.38      3.76 o 
   8   2  12       24.06       23.64      4.83 o 
   9   2  12        0.64        1.95      1.89 o 
  10   2  12       13.06       11.36      4.46 o 
  -2   3  12        0.78       -0.21      2.74 o 
  -1   3  12        3.78        2.84      2.10 o 
   0   3  12        2.02        4.11      2.08 o 
   1   3  12       14.01       12.28      2.78 o 
   2   3  12       25.24       37.40      5.41 o 
   3   3  12        0.49        0.10      2.01 o 
   4   3  12      112.81      127.93      7.95 o 
   5   3  12        4.77        5.80      1.90 o 
   6   3  12        8.81        8.11      4.04 o 
   7   3  12        1.33        2.06      4.62 o 
   8   3  12        5.79        5.53      1.99 o 
   9   3  12        0.32       -1.39      1.50 o 
  -1   4  12       19.39       16.74      3.16 o 
   0   4  12        0.32        0.28      1.76 o 
   1   4  12       29.71       36.87      3.77 o 
   2   4  12        9.41        9.52      2.19 o 
   3   4  12       32.71       32.69      5.11 o 
   4   4  12       20.25       27.85      4.58 o 
   5   4  12        2.43        3.30      2.47 o 
   6   4  12       39.74       39.34      3.66 o 
   7   4  12       13.63       13.95      2.64 o 
   8   4  12        0.17        0.60      1.62 o 
   9   4  12        0.00        3.98      3.22 o 
  -1   5  12        3.69        2.00      2.42 o 
   0   5  12       15.27       10.01      2.64 o 
   1   5  12       69.34       65.68     16.15 o 
   2   5  12        3.40        0.02      1.70 o 
   3   5  12       70.29       73.01      6.76 o 
   4   5  12        7.37        0.79      2.14 o 
   5   5  12        6.19        8.10      3.19 o 
   6   5  12       25.37       38.57      3.58 o 
   7   5  12        3.25        4.97      1.91 o 
   8   5  12        1.26        4.74      3.00 o 
   9   5  12        0.19        2.68      3.12 o 
   0   6  12        0.23        2.51      2.13 o 
   1   6  12       22.02       23.42      3.89 o 
   2   6  12        1.33        3.43      1.90 o 
   3   6  12       97.34      102.87     13.70 o 
   4   6  12       15.79       13.85      3.87 o 
   5   6  12       32.22       44.95      5.36 o 
   6   6  12       17.58       17.51      3.90 o 
   7   6  12       10.32        5.03      3.05 o 
   8   6  12       10.50       11.53      3.97 o 
   1   7  12        1.06        1.98      2.18 o 
   2   7  12        0.22        1.55      1.97 o 
   3   7  12       25.34       29.91      3.97 o 
   7   7  12       22.97       18.07      4.89 o 
   3  -4  13        7.12       14.92      4.20 o 
   4  -4  13        4.85       10.49      2.89 o 
   5  -4  13       16.58       19.19      3.54 o 
   1  -3  13        1.54        3.70      3.24 o 
   2  -3  13        2.99        5.39      3.38 o 
   3  -3  13        0.06        0.03      2.71 o 
   4  -3  13       11.68       15.33      3.06 o 
   5  -3  13       15.81       14.97      4.93 o 
   6  -3  13        1.94        2.31      2.18 o 
   7  -3  13       22.40       20.07      3.45 o 
   1  -2  13        3.57       -0.05      3.05 o 
   2  -2  13       24.00       27.99      5.31 o 
   3  -2  13        3.36       -0.49      2.66 o 
   4  -2  13        1.07        2.75      2.84 o 
   5  -2  13       12.48       10.18      2.77 o 
   6  -2  13        0.00        1.23      3.14 o 
   7  -2  13       47.86       46.03      4.62 o 
   8  -2  13        2.43       -0.13      2.07 o 
   0  -1  13       21.67       31.50      5.77 o 
   1  -1  13       11.15       10.66      3.98 o 
   2  -1  13       57.33       46.60      6.04 o 
   3  -1  13        2.42        3.70      2.84 o 
   4  -1  13       78.46       77.76      7.47 o 
   5  -1  13       49.88       48.58      4.46 o 
   6  -1  13        7.98        5.48      2.85 o 
   7  -1  13       27.66       25.89      3.64 o 
   8  -1  13        2.39        0.78      1.99 o 
   0   0  13        1.58        4.43      3.58 o 
   1   0  13        0.10        2.52      2.97 o 
   2   0  13       27.31       21.84      4.76 o 
   3   0  13        6.92        5.52      3.27 o 
   4   0  13       12.16       10.74      3.58 o 
   5   0  13       31.92       31.70      3.72 o 
   6   0  13       57.18       53.19      4.48 o 
   7   0  13       11.09       14.48      3.06 o 
   8   0  13        4.23       10.24      2.73 o 
   0   1  13       21.91       16.29      4.60 o 
   1   1  13        7.08        8.50      3.71 o 
   2   1  13        6.11        4.25      3.06 o 
   3   1  13       24.80       26.17      4.93 o 
   4   1  13       19.40       22.39      4.65 o 
   5   1  13       16.15       17.20      3.05 o 
   6   1  13       51.52       66.74     12.16 o 
   7   1  13       16.77       19.32      3.29 o 
   8   1  13       15.27       17.21      3.11 o 
   9   1  13       17.42       17.45      3.20 o 
   0   2  13        2.76        4.81      3.31 o 
   1   2  13        0.02       -1.44      2.17 o 
   2   2  13       14.50       15.42      4.23 o 
   3   2  13       13.53       18.56      4.36 o 
   4   2  13       40.64       51.75      6.17 o 
   5   2  13       11.65        9.29      3.49 o 
   6   2  13       68.77       70.03      4.81 o 
   7   2  13        5.19        6.24      2.78 o 
   8   2  13       40.76       39.81      4.22 o 
   9   2  13       12.49       14.09      3.00 o 
   0   3  13       12.75       14.57      2.97 o 
   1   3  13        6.96        1.76      2.84 o 
   2   3  13        5.46        6.76      3.27 o 
   3   3  13        0.09        0.41      2.52 o 
   4   3  13        8.07       10.09      3.52 o 
   5   3  13       28.84       25.90      4.85 o 
   6   3  13       48.29       55.19      4.42 o 
   7   3  13       14.91       16.10      5.90 o 
   8   3  13       13.71       16.88      3.00 o 
   0   4  13        1.97        0.72      2.20 o 
   1   4  13       12.31        8.63      2.53 o 
   2   4  13        0.08       -0.94      2.51 o 
   3   4  13       32.20       28.45      5.09 o 
   4   4  13        5.68        8.90      3.44 o 
   5   4  13        7.08       11.80      3.70 o 
   6   4  13        3.12        8.88      3.03 o 
   7   4  13        5.53        8.83      2.32 o 
   8   4  13       29.81       28.74      3.65 o 
   1   5  13        8.63        9.10      3.63 o 
   2   5  13       11.31       16.56      4.33 o 
   3   5  13        0.28       -1.16      2.35 o 
   4   5  13        3.46        6.80      3.19 o 
   5   5  13       13.51       15.38      4.08 o 
   6   5  13        3.18        6.42      2.81 o 
   7   5  13        4.73        5.05      2.12 o 
   3   6  13        5.28        6.80      3.54 o 
   4   6  13        0.87       -0.35      2.16 o 
   5   6  13       14.10       13.56      3.92 o 
   3  -1  14        2.51        0.16      3.30 o 
   4  -1  14        5.95        3.47      3.09 o 
   5  -1  14        2.04       -0.78      2.71 o 
   6  -1  14       26.79       34.28      4.39 o 
   2   0  14        5.58        4.30      3.43 o 
   3   0  14        4.46        0.78      2.70 o 
   4   0  14       17.64       15.37      4.57 o 
   5   0  14       42.70       45.55      6.39 o 
   6   0  14       27.49       26.67      3.73 o 
   7   0  14        1.77        1.97      2.59 o 
   2   1  14        1.56        0.79      2.89 o 
   3   1  14       14.26       10.74      3.87 o 
   4   1  14       10.51        9.96      3.52 o 
   5   1  14        0.74        1.05      2.43 o 
   6   1  14        0.10       -2.12      2.25 o 
   7   1  14        0.00        1.80      1.96 o 
   2   2  14        2.84        2.43      2.85 o 
   3   2  14        1.54        2.43      2.89 o 
   4   2  14        3.08        2.54      2.87 o 
   5   2  14        0.97       -0.24      2.57 o 
   6   2  14        0.27       -0.59      2.44 o 
   7   2  14        0.03        0.09      2.03 o 
   3   3  14        0.74        0.08      2.73 o 
   4   3  14        1.03       -1.16      2.22 o 
   5   3  14        0.76        1.55      2.59 o 
   6   3  14        0.62       -0.06      2.68 o 
   4   4  14       13.90       12.89      4.23 o 
   5   4  14        0.41        1.95      2.68 o 
                                                 
